# Supplementary material for: (R)-N-(Ferrocenylmeth­yl)-1-hy­droxy-3-phenyl­propan-2-aminium (E)-but-2-enoate
Source: Acta Crystallogr Sect E Struct Rep Online. 2011 Oct 29;67(Pt 11):m1619–20. doi: 10.1107/S1600536811044096 (PMC3247540; doi:10.1107/S1600536811044096)
Supplement: Supplementary file 1 [file e-67-m1619-sup1.cif]

##############################################################################
#                                                                            #
# This CIF contains the data in a paper accepted for publication in          #
# Acta Crystallographica Section E. It conforms to the requirements of       #
# Notes for Authors for Acta Crystallographica Section E, and has been       #
# peer reviewed under the auspices of the IUCr Commission on Journals.       #
#                                                                            #
# Full details of the Crystallographic Information File format               #
# are given in the paper "The Crystallographic Information File (CIF):       #
# a New Standard Archive File for Crystallography" by S. R. Hall, F. H.      #
# Allen and I. D. Brown [Acta Cryst. (1991), A47, 655-685].                  #
#                                                                            #
# The current version of the core CIF dictionary is obtainable from          #
# ftp://ftp.iucr.org/pub/cif_core.dic.                                       #
#                                                                            #
# Software is freely available for graphical display of the structure(s)     #
# in this CIF. For information consult the CIF software page                 #
# http://www.iucr.org/resources/cif/software.                                #
#                                                                            #
# This file may be used for bona fide research purposes within the           #
# scientific community so long as proper attribution is given to the journal # 
# article from which it was obtained.                                        #
#                                                                            #
##############################################################################
data_I
_audit_creation_method     SHELXL97
_chemical_name_systematic
;
(<i>R</i>)-<i>N</i>-(Ferrocenylmethyl)-1-hydroxy-3-phenylpropan-2-aminium
(<i>E</i>)-but-2-enoate
;
_chemical_formula_moiety     'C20 H24 Fe N O +, C4 H5 O2 -'
_chemical_formula_sum     'C24 H29 Fe N O3'
_chemical_formula_iupac     '[Fe (C5 H5) (C15 H19 N O)] (C4 H5 O2)'
_chemical_formula_weight     435.33
_symmetry_cell_setting     monoclinic
_symmetry_space_group_name_H-M     'P 21'
_space_group_name_Hall     'P 2yb'
loop_
    _symmetry_equiv_pos_as_xyz
    'x, y, z'
    '-x, y+1/2, -z'
_cell_length_a     5.9730(2)
_cell_length_b     15.3905(3)
_cell_length_c     11.7713(4)
_cell_angle_alpha     90.00
_cell_angle_beta     100.4986(13)
_cell_angle_gamma     90.00
_cell_volume     1063.99(6)
_cell_formula_units_Z     2
_cell_measurement_reflns_used     2535
_cell_measurement_theta_min     1.00
_cell_measurement_theta_max     27.48
_cell_measurement_temperature     150(2)
_exptl_crystal_description     block
_exptl_crystal_colour     yellow
_exptl_crystal_size_max     0.33
_exptl_crystal_size_mid     0.12
_exptl_crystal_size_min     0.10
_exptl_crystal_density_diffrn     1.359
_exptl_crystal_density_method     'not measured'
_exptl_crystal_F_000     460
_exptl_absorpt_coefficient_mu     0.733
_exptl_absorpt_correction_type     none
_diffrn_ambient_temperature     150(2)
_diffrn_radiation_type     MoK\a
_diffrn_radiation_wavelength     0.71073
_diffrn_radiation_source     'fine-focus sealed tube'
_diffrn_radiation_monochromator     'horizontally mounted graphite crystal'
_diffrn_measurement_device_type     'Nonius KappaCCD'
_diffrn_measurement_method     '\w and \f scans to fill the Ewald sphere'
_diffrn_detector_area_resol_mean     9.091
_diffrn_reflns_number     15916
_diffrn_reflns_av_R_equivalents     0.043
_diffrn_reflns_av_sigmaI/netI     0.034
_diffrn_reflns_theta_min     3.18
_diffrn_reflns_theta_max     27.5
_diffrn_reflns_theta_full     27.53
_diffrn_measured_fraction_theta_max     0.996
_diffrn_measured_fraction_theta_full     0.996
_diffrn_reflns_limit_h_min     -7
_diffrn_reflns_limit_h_max     7
_diffrn_reflns_limit_k_min     -19
_diffrn_reflns_limit_k_max     20
_diffrn_reflns_limit_l_min     -15
_diffrn_reflns_limit_l_max     15
_diffrn_standards_number     0
_refine_special_details     ?
_reflns_number_total     4864
_reflns_number_gt     4511
_reflns_threshold_expression     I>2\s(I)
_refine_ls_structure_factor_coef     Fsqd
_refine_ls_matrix_type     full
_refine_ls_R_factor_all     0.0358
_refine_ls_R_factor_gt     0.0302
_refine_ls_wR_factor_gt     0.0642
_refine_ls_wR_factor_ref     0.0670
_refine_ls_goodness_of_fit_ref     1.049
_refine_ls_restrained_S_all     1.049
_refine_ls_number_reflns     4864
_refine_ls_number_parameters     265
_refine_ls_number_restraints     1
_refine_ls_number_constraints     0
_refine_ls_hydrogen_treatment     constr
_refine_ls_weighting_scheme     calc
_refine_ls_weighting_details
         'calc w=1/[\s^2^(Fo^2^)+(0.0230P)^2^+0.4582P] where P=(Fo^2^+2Fc^2^)/3'
_atom_sites_solution_hydrogens     difmap
_atom_sites_solution_primary     direct
_atom_sites_solution_secondary     difmap
_refine_ls_shift/su_max     0.001
_refine_ls_shift/su_mean     0.000
_refine_diff_density_max     0.360
_refine_diff_density_min     -0.269
_refine_ls_extinction_method     none
_refine_ls_abs_structure_details     'Flack (1983), 2329 Friedel pairs'
_refine_ls_abs_structure_Flack     -0.016(12)
loop_
    _atom_type_symbol
    _atom_type_description
    _atom_type_scat_dispersion_real
    _atom_type_scat_dispersion_imag
    _atom_type_scat_source
    'C' 'C' 0.0033 0.0016
                         'International Tables Vol C Tables 4.2.6.8 and 6.1.1.4'
    'H' 'H' 0.0000 0.0000
                         'International Tables Vol C Tables 4.2.6.8 and 6.1.1.4'
    'N' 'N' 0.0061 0.0033
                         'International Tables Vol C Tables 4.2.6.8 and 6.1.1.4'
    'O' 'O' 0.0106 0.0060
                         'International Tables Vol C Tables 4.2.6.8 and 6.1.1.4'
    'Fe' 'Fe' 0.3463 0.8444
                         'International Tables Vol C Tables 4.2.6.8 and 6.1.1.4'
_computing_data_collection     'COLLECT (Nonius, 2000)'
_computing_cell_refinement     'SCALEPACK (Otwinowski & Minor, 1997)'
_computing_data_reduction     'DENZO and SCALEPACK (Otwinowski & Minor, 1997)'
_computing_structure_solution     'SIR97 (Altomare <i>et al.</i>, 1999)'
_computing_structure_refinement     'SHELXL97 (Sheldrick, 2008)'
_computing_molecular_graphics     'PLATON (Spek, 2009)'
_computing_publication_material
                            'SHELXL97 (Sheldrick, 2008) and PLATON (Spek, 2009)'
loop_
    _atom_site_type_symbol
    _atom_site_label
    _atom_site_fract_x
    _atom_site_fract_y
    _atom_site_fract_z
    _atom_site_U_iso_or_equiv
    _atom_site_adp_type
    _atom_site_calc_flag
    _atom_site_refinement_flags
    _atom_site_occupancy
    _atom_site_symmetry_multiplicity
    _atom_site_disorder_assembly
    _atom_site_disorder_group
    Fe Fe1 0.34726(4) 0.852498(19) 1.26047(2) 0.01975(7) Uani d . 1 1 . .
    N N1 0.2364(3) 0.79109(11) 0.88685(13) 0.0188(3) Uani d . 1 1 . .
    H H91 0.1215 0.8326 0.8611 0.025(6) Uiso d R 1 1 . .
    H H92 0.3616 0.8129 0.8869 0.045(8) Uiso d R 1 1 . .
    O O1 -0.2057(3) 0.69386(11) 0.78892(14) 0.0335(4) Uani d . 1 1 . .
    H H93 -0.2303 0.7427 0.8211 0.034(7) Uiso d R 1 1 . .
    O O2 0.9374(3) 0.91779(11) 0.81113(14) 0.0316(4) Uani d . 1 1 . .
    O O3 0.6734(2) 0.84425(12) 0.88161(12) 0.0279(3) Uani d . 1 1 . .
    C C1 0.3185(3) 0.84770(18) 1.08632(14) 0.0202(3) Uani d . 1 1 . .
    C C2 0.1952(4) 0.92054(14) 1.11836(18) 0.0235(4) Uani d . 1 1 . .
    H H2 0.0400 0.9306 1.0956 0.028 Uiso calc R 1 1 . .
    C C3 0.3518(4) 0.97480(13) 1.19111(18) 0.0260(5) Uani d . 1 1 . .
    H H3 0.3165 1.0267 1.2243 0.031 Uiso calc R 1 1 . .
    C C4 0.5715(4) 0.93652(14) 1.20475(18) 0.0243(4) Uani d . 1 1 . .
    H H4 0.7044 0.9587 1.2487 0.029 Uiso calc R 1 1 . .
    C C5 0.5524(3) 0.85864(18) 1.13951(15) 0.0209(4) Uani d . 1 1 . .
    H H5 0.6712 0.8211 1.1324 0.025 Uiso calc R 1 1 . .
    C C6 0.2180(4) 0.73848(15) 1.30972(19) 0.0322(5) Uani d . 1 1 . .
    H H6 0.1563 0.6940 1.2603 0.039 Uiso calc R 1 1 . .
    C C7 0.0964(4) 0.80938(16) 1.3456(2) 0.0319(5) Uani d . 1 1 . .
    H H7 -0.0592 0.8194 1.3245 0.038 Uiso calc R 1 1 . .
    C C8 0.2551(4) 0.86256(18) 1.41971(17) 0.0302(5) Uani d . 1 1 . .
    H H8 0.2219 0.9138 1.4551 0.036 Uiso calc R 1 1 . .
    C C9 0.4725(4) 0.82358(14) 1.42989(18) 0.0297(5) Uani d . 1 1 . .
    H H9 0.6072 0.8445 1.4736 0.036 Uiso calc R 1 1 . .
    C C10 0.4491(4) 0.74712(15) 1.36194(19) 0.0301(5) Uani d . 1 1 . .
    H H10 0.5659 0.7091 1.3532 0.036 Uiso calc R 1 1 . .
    C C11 0.2253(4) 0.77346(13) 1.01152(17) 0.0220(4) Uani d . 1 1 . .
    H H11A 0.0684 0.7634 1.0190 0.026 Uiso calc R 1 1 . .
    H H11B 0.3118 0.7214 1.0368 0.026 Uiso calc R 1 1 . .
    C C12 0.2090(4) 0.71216(13) 0.80983(17) 0.0211(4) Uani d . 1 1 . .
    H H12 0.3477 0.6771 0.8297 0.025 Uiso calc R 1 1 . .
    C C13 0.0092(4) 0.65595(13) 0.82677(19) 0.0242(4) Uani d . 1 1 . .
    H H13A 0.0162 0.6017 0.7857 0.029 Uiso calc R 1 1 . .
    H H13B 0.0245 0.6423 0.9083 0.029 Uiso calc R 1 1 . .
    C C14 0.1931(4) 0.74385(14) 0.68492(18) 0.0255(4) Uani d . 1 1 . .
    H H14A 0.0653 0.7834 0.6659 0.031 Uiso calc R 1 1 . .
    H H14B 0.3305 0.7756 0.6785 0.031 Uiso calc R 1 1 . .
    C C15 0.1632(4) 0.66929(13) 0.59961(17) 0.0220(4) Uani d . 1 1 . .
    C C16 0.3474(4) 0.61840(14) 0.58549(18) 0.0261(5) Uani d . 1 1 . .
    H H16 0.4909 0.6307 0.6280 0.031 Uiso calc R 1 1 . .
    C C17 0.3201(4) 0.54932(15) 0.5087(2) 0.0307(5) Uani d . 1 1 . .
    H H17 0.4447 0.5151 0.5009 0.037 Uiso calc R 1 1 . .
    C C18 0.1077(5) 0.53108(15) 0.4434(2) 0.0304(5) Uani d . 1 1 . .
    H H18 0.0896 0.4851 0.3912 0.037 Uiso calc R 1 1 . .
    C C19 -0.0769(4) 0.58170(15) 0.45646(19) 0.0294(5) Uani d . 1 1 . .
    H H19 -0.2199 0.5700 0.4129 0.035 Uiso calc R 1 1 . .
    C C20 -0.0487(4) 0.65025(15) 0.53490(19) 0.0258(5) Uani d . 1 1 . .
    H H20 -0.1739 0.6837 0.5440 0.031 Uiso calc R 1 1 . .
    C C21 0.7467(4) 0.91227(15) 0.83988(18) 0.0259(4) Uani d . 1 1 . .
    C C22 0.6023(5) 0.99310(18) 0.8262(2) 0.0466(7) Uani d . 1 1 . .
    H H22 0.6189 1.0309 0.7667 0.056 Uiso calc R 1 1 . .
    C C23 0.4576(5) 1.01401(17) 0.8904(2) 0.0474(7) Uani d . 1 1 . .
    H H23 0.4445 0.9754 0.9496 0.057 Uiso calc R 1 1 . .
    C C24 0.3080(5) 1.09256(16) 0.8816(3) 0.0422(6) Uani d . 1 1 . .
    H H24A 0.3545 1.1333 0.8287 0.063 Uiso calc R 1 1 . .
    H H24B 0.3207 1.1190 0.9563 0.063 Uiso calc R 1 1 . .
    H H24C 0.1528 1.0757 0.8541 0.063 Uiso calc R 1 1 . .
loop_
    _atom_site_aniso_label
    _atom_site_aniso_U_11
    _atom_site_aniso_U_22
    _atom_site_aniso_U_33
    _atom_site_aniso_U_12
    _atom_site_aniso_U_13
    _atom_site_aniso_U_23
    Fe1 0.02130(13) 0.02038(12) 0.01725(12) 0.00067(14) 0.00270(9) 0.00026(14)
    N1 0.0175(9) 0.0220(8) 0.0167(8) -0.0016(7) 0.0030(6) -0.0008(6)
    O1 0.0226(8) 0.0361(9) 0.0408(9) -0.0039(7) 0.0033(7) -0.0117(7)
    O2 0.0224(8) 0.0355(9) 0.0386(9) 0.0020(7) 0.0104(7) 0.0121(7)
    O3 0.0221(7) 0.0293(8) 0.0337(7) 0.0016(8) 0.0089(5) 0.0043(8)
    C1 0.0221(8) 0.0229(9) 0.0153(7) 0.0016(11) 0.0027(6) 0.0010(10)
    C2 0.0229(11) 0.0263(10) 0.0206(10) 0.0053(8) 0.0020(8) 0.0042(8)
    C3 0.0335(12) 0.0196(10) 0.0245(11) 0.0028(9) 0.0042(9) 0.0014(8)
    C4 0.0244(11) 0.0250(11) 0.0235(10) -0.0048(8) 0.0041(8) -0.0013(8)
    C5 0.0202(9) 0.0226(9) 0.0204(8) 0.0010(10) 0.0046(7) 0.0029(10)
    C6 0.0433(14) 0.0284(11) 0.0238(11) -0.0115(10) 0.0031(10) 0.0039(9)
    C7 0.0259(12) 0.0436(13) 0.0277(12) -0.0029(10) 0.0086(9) 0.0068(10)
    C8 0.0413(12) 0.0327(13) 0.0195(9) 0.0010(11) 0.0131(8) 0.0008(10)
    C9 0.0325(12) 0.0380(13) 0.0171(10) -0.0031(9) 0.0005(9) 0.0027(8)
    C10 0.0389(13) 0.0278(11) 0.0228(11) 0.0075(10) 0.0038(9) 0.0069(9)
    C11 0.0266(11) 0.0232(10) 0.0162(9) -0.0033(8) 0.0039(8) 0.0018(8)
    C12 0.0226(10) 0.0219(10) 0.0187(10) -0.0024(8) 0.0037(8) -0.0022(8)
    C13 0.0233(11) 0.0255(11) 0.0241(10) -0.0038(8) 0.0051(8) -0.0030(8)
    C14 0.0299(12) 0.0243(10) 0.0217(10) -0.0019(9) 0.0033(9) 0.0004(8)
    C15 0.0273(11) 0.0240(10) 0.0147(9) -0.0031(9) 0.0034(8) 0.0020(8)
    C16 0.0236(11) 0.0298(11) 0.0242(11) 0.0000(9) 0.0023(9) 0.0044(9)
    C17 0.0309(13) 0.0296(12) 0.0337(12) 0.0046(9) 0.0114(10) 0.0034(10)
    C18 0.0430(16) 0.0248(12) 0.0244(11) -0.0063(10) 0.0085(10) -0.0012(9)
    C19 0.0292(13) 0.0349(12) 0.0228(11) -0.0055(10) 0.0013(9) 0.0005(9)
    C20 0.0246(12) 0.0304(12) 0.0216(11) 0.0020(10) 0.0026(9) 0.0014(9)
    C21 0.0241(11) 0.0303(11) 0.0234(10) 0.0041(9) 0.0043(9) 0.0058(9)
    C22 0.0508(17) 0.0441(15) 0.0521(16) 0.0222(13) 0.0286(13) 0.0257(13)
    C23 0.064(2) 0.0370(14) 0.0464(16) 0.0139(13) 0.0238(14) 0.0131(12)
    C24 0.0431(16) 0.0321(13) 0.0530(16) 0.0061(11) 0.0133(13) 0.0033(12)
_geom_special_details     ?
loop_
    _geom_bond_atom_site_label_1
    _geom_bond_atom_site_label_2
    _geom_bond_site_symmetry_2
    _geom_bond_distance
    _geom_bond_publ_flag
    Fe1 C1 . 2.0271(17) ?
    Fe1 C10 . 2.040(2) ?
    Fe1 C2 . 2.041(2) ?
    Fe1 C5 . 2.0430(18) ?
    Fe1 C6 . 2.043(2) ?
    Fe1 C9 . 2.047(2) ?
    Fe1 C8 . 2.0533(19) ?
    Fe1 C4 . 2.053(2) ?
    Fe1 C3 . 2.054(2) ?
    Fe1 C7 . 2.059(2) ?
    N1 C11 . 1.506(2) ?
    N1 C12 . 1.507(2) ?
    N1 H91 . 0.9454 ?
    N1 H92 . 0.8195 ?
    O1 C13 . 1.407(3) ?
    O1 H93 . 0.8666 ?
    C1 C2 . 1.429(3) ?
    C1 C5 . 1.433(3) ?
    C1 C11 . 1.487(3) ?
    C2 C3 . 1.419(3) ?
    C2 H2 . 0.9300 ?
    C3 C4 . 1.420(3) ?
    C3 H3 . 0.9300 ?
    C4 C5 . 1.417(3) ?
    C4 H4 . 0.9300 ?
    C5 H5 . 0.9300 ?
    C6 C10 . 1.411(3) ?
    C6 C7 . 1.417(3) ?
    C6 H6 . 0.9300 ?
    C7 C8 . 1.424(3) ?
    C7 H7 . 0.9300 ?
    C8 C9 . 1.415(3) ?
    C8 H8 . 0.9300 ?
    C9 C10 . 1.415(3) ?
    C9 H9 . 0.9300 ?
    C10 H10 . 0.9300 ?
    C11 H11A . 0.9700 ?
    C11 H11B . 0.9700 ?
    C12 C13 . 1.516(3) ?
    C12 C14 . 1.536(3) ?
    C12 H12 . 0.9800 ?
    C13 H13A . 0.9700 ?
    C13 H13B . 0.9700 ?
    C14 C15 . 1.514(3) ?
    C14 H14A . 0.9700 ?
    C14 H14B . 0.9700 ?
    C15 C16 . 1.385(3) ?
    C15 C20 . 1.385(3) ?
    C16 C17 . 1.386(3) ?
    C16 H16 . 0.9300 ?
    C17 C18 . 1.387(4) ?
    C17 H17 . 0.9300 ?
    C18 C19 . 1.381(3) ?
    C18 H18 . 0.9300 ?
    C19 C20 . 1.392(3) ?
    C19 H19 . 0.9300 ?
    C20 H20 . 0.9300 ?
    O2 C21 . 1.249(3) ?
    O3 C21 . 1.268(3) ?
    C21 C22 . 1.505(3) ?
    C22 C23 . 1.288(4) ?
    C22 H22 . 0.9300 ?
    C23 C24 . 1.496(3) ?
    C23 H23 . 0.9300 ?
    C24 H24A . 0.9600 ?
    C24 H24B . 0.9600 ?
    C24 H24C . 0.9600 ?
loop_
    _geom_angle_atom_site_label_1
    _geom_angle_atom_site_label_2
    _geom_angle_atom_site_label_3
    _geom_angle_site_symmetry_1
    _geom_angle_site_symmetry_3
    _geom_angle
    _geom_angle_publ_flag
    C1 Fe1 C10 . . 121.63(10) ?
    C1 Fe1 C2 . . 41.13(9) ?
    C10 Fe1 C2 . . 158.18(9) ?
    C1 Fe1 C5 . . 41.24(7) ?
    C10 Fe1 C5 . . 106.98(10) ?
    C2 Fe1 C5 . . 68.83(8) ?
    C1 Fe1 C6 . . 106.79(10) ?
    C10 Fe1 C6 . . 40.44(10) ?
    C2 Fe1 C6 . . 122.59(9) ?
    C5 Fe1 C6 . . 122.90(10) ?
    C1 Fe1 C9 . . 157.79(9) ?
    C10 Fe1 C9 . . 40.52(9) ?
    C2 Fe1 C9 . . 159.87(9) ?
    C5 Fe1 C9 . . 121.99(9) ?
    C6 Fe1 C9 . . 68.08(9) ?
    C1 Fe1 C8 . . 159.80(8) ?
    C10 Fe1 C8 . . 68.07(10) ?
    C2 Fe1 C8 . . 123.80(9) ?
    C5 Fe1 C8 . . 158.01(9) ?
    C6 Fe1 C8 . . 68.15(10) ?
    C9 Fe1 C8 . . 40.38(9) ?
    C1 Fe1 C4 . . 68.90(9) ?
    C10 Fe1 C4 . . 123.05(10) ?
    C2 Fe1 C4 . . 68.52(9) ?
    C5 Fe1 C4 . . 40.47(10) ?
    C6 Fe1 C4 . . 159.02(9) ?
    C9 Fe1 C4 . . 107.71(9) ?
    C8 Fe1 C4 . . 122.89(10) ?
    C1 Fe1 C3 . . 68.67(10) ?
    C10 Fe1 C3 . . 159.57(9) ?
    C2 Fe1 C3 . . 40.55(9) ?
    C5 Fe1 C3 . . 68.13(10) ?
    C6 Fe1 C3 . . 158.90(9) ?
    C9 Fe1 C3 . . 123.88(9) ?
    C8 Fe1 C3 . . 108.60(10) ?
    C4 Fe1 C3 . . 40.47(9) ?
    C1 Fe1 C7 . . 123.06(9) ?
    C10 Fe1 C7 . . 67.96(10) ?
    C2 Fe1 C7 . . 108.04(10) ?
    C5 Fe1 C7 . . 159.48(9) ?
    C6 Fe1 C7 . . 40.43(10) ?
    C9 Fe1 C7 . . 67.97(9) ?
    C8 Fe1 C7 . . 40.53(10) ?
    C4 Fe1 C7 . . 158.99(9) ?
    C3 Fe1 C7 . . 123.54(10) ?
    C11 N1 C12 . . 114.96(15) ?
    C11 N1 H91 . . 106.0 ?
    C12 N1 H91 . . 111.0 ?
    C11 N1 H92 . . 105.9 ?
    C12 N1 H92 . . 109.2 ?
    H91 N1 H92 . . 109.5 ?
    C13 O1 H93 . . 116.1 ?
    C2 C1 C5 . . 107.5(2) ?
    C2 C1 C11 . . 127.15(18) ?
    C5 C1 C11 . . 125.4(2) ?
    C2 C1 Fe1 . . 69.96(11) ?
    C5 C1 Fe1 . . 69.98(9) ?
    C11 C1 Fe1 . . 125.48(16) ?
    C3 C2 C1 . . 107.84(18) ?
    C3 C2 Fe1 . . 70.21(12) ?
    C1 C2 Fe1 . . 68.91(11) ?
    C3 C2 H2 . . 126.1 ?
    C1 C2 H2 . . 126.1 ?
    Fe1 C2 H2 . . 126.4 ?
    C2 C3 C4 . . 108.53(18) ?
    C2 C3 Fe1 . . 69.24(12) ?
    C4 C3 Fe1 . . 69.75(12) ?
    C2 C3 H3 . . 125.7 ?
    C4 C3 H3 . . 125.7 ?
    Fe1 C3 H3 . . 126.9 ?
    C5 C4 C3 . . 107.96(19) ?
    C5 C4 Fe1 . . 69.37(12) ?
    C3 C4 Fe1 . . 69.79(12) ?
    C5 C4 H4 . . 126.0 ?
    C3 C4 H4 . . 126.0 ?
    Fe1 C4 H4 . . 126.4 ?
    C4 C5 C1 . . 108.2(2) ?
    C4 C5 Fe1 . . 70.16(11) ?
    C1 C5 Fe1 . . 68.79(10) ?
    C4 C5 H5 . . 125.9 ?
    C1 C5 H5 . . 125.9 ?
    Fe1 C5 H5 . . 126.7 ?
    C10 C6 C7 . . 108.2(2) ?
    C10 C6 Fe1 . . 69.67(13) ?
    C7 C6 Fe1 . . 70.37(13) ?
    C10 C6 H6 . . 125.9 ?
    C7 C6 H6 . . 125.9 ?
    Fe1 C6 H6 . . 125.6 ?
    C6 C7 C8 . . 107.7(2) ?
    C6 C7 Fe1 . . 69.19(13) ?
    C8 C7 Fe1 . . 69.54(12) ?
    C6 C7 H7 . . 126.1 ?
    C8 C7 H7 . . 126.1 ?
    Fe1 C7 H7 . . 126.7 ?
    C9 C8 C7 . . 107.8(2) ?
    C9 C8 Fe1 . . 69.58(12) ?
    C7 C8 Fe1 . . 69.93(12) ?
    C9 C8 H8 . . 126.1 ?
    C7 C8 H8 . . 126.1 ?
    Fe1 C8 H8 . . 126.0 ?
    C8 C9 C10 . . 108.1(2) ?
    C8 C9 Fe1 . . 70.04(12) ?
    C10 C9 Fe1 . . 69.47(12) ?
    C8 C9 H9 . . 126.0 ?
    C10 C9 H9 . . 126.0 ?
    Fe1 C9 H9 . . 126.1 ?
    C6 C10 C9 . . 108.2(2) ?
    C6 C10 Fe1 . . 69.89(12) ?
    C9 C10 Fe1 . . 70.01(12) ?
    C6 C10 H10 . . 125.9 ?
    C9 C10 H10 . . 125.9 ?
    Fe1 C10 H10 . . 125.8 ?
    C1 C11 N1 . . 111.13(16) ?
    C1 C11 H11A . . 109.4 ?
    N1 C11 H11A . . 109.4 ?
    C1 C11 H11B . . 109.4 ?
    N1 C11 H11B . . 109.4 ?
    H11A C11 H11B . . 108.0 ?
    N1 C12 C13 . . 112.49(16) ?
    N1 C12 C14 . . 107.53(15) ?
    C13 C12 C14 . . 113.21(17) ?
    N1 C12 H12 . . 107.8 ?
    C13 C12 H12 . . 107.8 ?
    C14 C12 H12 . . 107.8 ?
    O1 C13 C12 . . 114.61(17) ?
    O1 C13 H13A . . 108.6 ?
    C12 C13 H13A . . 108.6 ?
    O1 C13 H13B . . 108.6 ?
    C12 C13 H13B . . 108.6 ?
    H13A C13 H13B . . 107.6 ?
    C12 C14 C15 . . 111.95(17) ?
    C15 C14 H14A . . 109.2 ?
    C12 C14 H14A . . 109.2 ?
    C15 C14 H14B . . 109.2 ?
    C12 C14 H14B . . 109.2 ?
    H14A C14 H14B . . 107.9 ?
    C16 C15 C20 . . 118.7(2) ?
    C16 C15 C14 . . 120.54(19) ?
    C20 C15 C14 . . 120.7(2) ?
    C15 C16 C17 . . 120.7(2) ?
    C15 C16 H16 . . 119.6 ?
    C17 C16 H16 . . 119.6 ?
    C16 C17 C18 . . 120.2(2) ?
    C16 C17 H17 . . 119.9 ?
    C18 C17 H17 . . 119.9 ?
    C19 C18 C17 . . 119.5(2) ?
    C19 C18 H18 . . 120.3 ?
    C17 C18 H18 . . 120.3 ?
    C18 C19 C20 . . 119.9(2) ?
    C18 C19 H19 . . 120.0 ?
    C20 C19 H19 . . 120.0 ?
    C15 C20 C19 . . 120.9(2) ?
    C15 C20 H20 . . 119.6 ?
    C19 C20 H20 . . 119.6 ?
    O2 C21 O3 . . 123.9(2) ?
    O2 C21 C22 . . 116.6(2) ?
    O3 C21 C22 . . 119.5(2) ?
    C23 C22 C21 . . 125.2(2) ?
    C23 C22 H22 . . 117.4 ?
    C21 C22 H22 . . 117.4 ?
    C22 C23 C24 . . 128.1(3) ?
    C22 C23 H23 . . 115.9 ?
    C24 C23 H23 . . 115.9 ?
    C23 C24 H24A . . 109.5 ?
    C23 C24 H24B . . 109.5 ?
    H24A C24 H24B . . 109.5 ?
    C23 C24 H24C . . 109.5 ?
    H24A C24 H24C . . 109.5 ?
    H24B C24 H24C . . 109.5 ?
loop_
    _geom_torsion_atom_site_label_1
    _geom_torsion_atom_site_label_2
    _geom_torsion_atom_site_label_3
    _geom_torsion_atom_site_label_4
    _geom_torsion_site_symmetry_1
    _geom_torsion_site_symmetry_2
    _geom_torsion_site_symmetry_3
    _geom_torsion_site_symmetry_4
    _geom_torsion
    _geom_torsion_publ_flag
    C10 Fe1 C1 C2 . . . . 162.25(13) ?
    C5 Fe1 C1 C2 . . . . -118.3(2) ?
    C6 Fe1 C1 C2 . . . . 120.65(14) ?
    C9 Fe1 C1 C2 . . . . -166.4(2) ?
    C8 Fe1 C1 C2 . . . . 48.5(4) ?
    C4 Fe1 C1 C2 . . . . -81.09(14) ?
    C3 Fe1 C1 C2 . . . . -37.53(13) ?
    C7 Fe1 C1 C2 . . . . 79.43(17) ?
    C10 Fe1 C1 C5 . . . . -79.49(18) ?
    C2 Fe1 C1 C5 . . . . 118.3(2) ?
    C6 Fe1 C1 C5 . . . . -121.09(16) ?
    C9 Fe1 C1 C5 . . . . -48.1(3) ?
    C8 Fe1 C1 C5 . . . . 166.7(3) ?
    C4 Fe1 C1 C5 . . . . 37.17(15) ?
    C3 Fe1 C1 C5 . . . . 80.73(16) ?
    C7 Fe1 C1 C5 . . . . -162.31(14) ?
    C10 Fe1 C1 C11 . . . . 40.3(2) ?
    C2 Fe1 C1 C11 . . . . -122.0(2) ?
    C5 Fe1 C1 C11 . . . . 119.8(3) ?
    C6 Fe1 C1 C11 . . . . -1.3(2) ?
    C9 Fe1 C1 C11 . . . . 71.7(3) ?
    C8 Fe1 C1 C11 . . . . -73.5(4) ?
    C4 Fe1 C1 C11 . . . . 156.9(2) ?
    C3 Fe1 C1 C11 . . . . -159.50(19) ?
    C7 Fe1 C1 C11 . . . . -42.5(2) ?
    C5 C1 C2 C3 . . . . -0.5(2) ?
    C11 C1 C2 C3 . . . . 179.57(19) ?
    Fe1 C1 C2 C3 . . . . 59.65(15) ?
    C5 C1 C2 Fe1 . . . . -60.19(13) ?
    C11 C1 C2 Fe1 . . . . 119.9(2) ?
    C1 Fe1 C2 C3 . . . . -119.19(18) ?
    C10 Fe1 C2 C3 . . . . -163.5(2) ?
    C5 Fe1 C2 C3 . . . . -80.69(14) ?
    C6 Fe1 C2 C3 . . . . 162.97(13) ?
    C9 Fe1 C2 C3 . . . . 45.8(3) ?
    C8 Fe1 C2 C3 . . . . 78.92(16) ?
    C4 Fe1 C2 C3 . . . . -37.10(13) ?
    C7 Fe1 C2 C3 . . . . 120.86(14) ?
    C10 Fe1 C2 C1 . . . . -44.3(3) ?
    C5 Fe1 C2 C1 . . . . 38.51(13) ?
    C6 Fe1 C2 C1 . . . . -77.83(15) ?
    C9 Fe1 C2 C1 . . . . 165.0(2) ?
    C8 Fe1 C2 C1 . . . . -161.88(13) ?
    C4 Fe1 C2 C1 . . . . 82.10(13) ?
    C3 Fe1 C2 C1 . . . . 119.19(18) ?
    C7 Fe1 C2 C1 . . . . -119.94(13) ?
    C1 C2 C3 C4 . . . . 0.0(2) ?
    Fe1 C2 C3 C4 . . . . 58.83(15) ?
    C1 C2 C3 Fe1 . . . . -58.83(14) ?
    C1 Fe1 C3 C2 . . . . 38.06(12) ?
    C10 Fe1 C3 C2 . . . . 162.4(2) ?
    C5 Fe1 C3 C2 . . . . 82.56(13) ?
    C6 Fe1 C3 C2 . . . . -43.3(3) ?
    C9 Fe1 C3 C2 . . . . -162.72(13) ?
    C8 Fe1 C3 C2 . . . . -120.63(13) ?
    C4 Fe1 C3 C2 . . . . 120.14(18) ?
    C7 Fe1 C3 C2 . . . . -78.28(15) ?
    C1 Fe1 C3 C4 . . . . -82.08(13) ?
    C10 Fe1 C3 C4 . . . . 42.3(3) ?
    C2 Fe1 C3 C4 . . . . -120.14(18) ?
    C5 Fe1 C3 C4 . . . . -37.58(12) ?
    C6 Fe1 C3 C4 . . . . -163.4(2) ?
    C9 Fe1 C3 C4 . . . . 77.14(15) ?
    C8 Fe1 C3 C4 . . . . 119.22(13) ?
    C7 Fe1 C3 C4 . . . . 161.58(13) ?
    C2 C3 C4 C5 . . . . 0.5(2) ?
    Fe1 C3 C4 C5 . . . . 59.07(15) ?
    C2 C3 C4 Fe1 . . . . -58.52(15) ?
    C1 Fe1 C4 C5 . . . . -37.85(13) ?
    C10 Fe1 C4 C5 . . . . 76.95(15) ?
    C2 Fe1 C4 C5 . . . . -82.15(13) ?
    C6 Fe1 C4 C5 . . . . 44.0(3) ?
    C9 Fe1 C4 C5 . . . . 118.85(13) ?
    C8 Fe1 C4 C5 . . . . 160.63(13) ?
    C3 Fe1 C4 C5 . . . . -119.32(18) ?
    C7 Fe1 C4 C5 . . . . -166.6(2) ?
    C1 Fe1 C4 C3 . . . . 81.46(14) ?
    C10 Fe1 C4 C3 . . . . -163.74(12) ?
    C2 Fe1 C4 C3 . . . . 37.17(12) ?
    C5 Fe1 C4 C3 . . . . 119.32(18) ?
    C6 Fe1 C4 C3 . . . . 163.3(2) ?
    C9 Fe1 C4 C3 . . . . -121.83(13) ?
    C8 Fe1 C4 C3 . . . . -80.05(15) ?
    C7 Fe1 C4 C3 . . . . -47.3(3) ?
    C3 C4 C5 C1 . . . . -0.9(2) ?
    Fe1 C4 C5 C1 . . . . 58.45(14) ?
    C3 C4 C5 Fe1 . . . . -59.33(15) ?
    C2 C1 C5 C4 . . . . 0.9(2) ?
    C11 C1 C5 C4 . . . . -179.22(19) ?
    Fe1 C1 C5 C4 . . . . -59.30(14) ?
    C2 C1 C5 Fe1 . . . . 60.18(13) ?
    C11 C1 C5 Fe1 . . . . -119.9(2) ?
    C1 Fe1 C5 C4 . . . . 119.7(2) ?
    C10 Fe1 C5 C4 . . . . -121.38(14) ?
    C2 Fe1 C5 C4 . . . . 81.30(14) ?
    C6 Fe1 C5 C4 . . . . -162.76(13) ?
    C9 Fe1 C5 C4 . . . . -79.66(16) ?
    C8 Fe1 C5 C4 . . . . -48.1(3) ?
    C3 Fe1 C5 C4 . . . . 37.57(13) ?
    C7 Fe1 C5 C4 . . . . 166.3(2) ?
    C10 Fe1 C5 C1 . . . . 118.91(16) ?
    C2 Fe1 C5 C1 . . . . -38.41(15) ?
    C6 Fe1 C5 C1 . . . . 77.52(17) ?
    C9 Fe1 C5 C1 . . . . 160.63(15) ?
    C8 Fe1 C5 C1 . . . . -167.8(3) ?
    C4 Fe1 C5 C1 . . . . -119.7(2) ?
    C3 Fe1 C5 C1 . . . . -82.14(16) ?
    C7 Fe1 C5 C1 . . . . 46.6(3) ?
    C1 Fe1 C6 C10 . . . . 119.37(13) ?
    C2 Fe1 C6 C10 . . . . 161.56(13) ?
    C5 Fe1 C6 C10 . . . . 77.12(15) ?
    C9 Fe1 C6 C10 . . . . -37.71(13) ?
    C8 Fe1 C6 C10 . . . . -81.38(14) ?
    C4 Fe1 C6 C10 . . . . 44.6(3) ?
    C3 Fe1 C6 C10 . . . . -166.5(2) ?
    C7 Fe1 C6 C10 . . . . -119.01(19) ?
    C1 Fe1 C6 C7 . . . . -121.63(14) ?
    C10 Fe1 C6 C7 . . . . 119.01(19) ?
    C2 Fe1 C6 C7 . . . . -79.43(15) ?
    C5 Fe1 C6 C7 . . . . -163.87(13) ?
    C9 Fe1 C6 C7 . . . . 81.30(15) ?
    C8 Fe1 C6 C7 . . . . 37.63(13) ?
    C4 Fe1 C6 C7 . . . . 163.6(2) ?
    C3 Fe1 C6 C7 . . . . -47.5(3) ?
    C10 C6 C7 C8 . . . . 0.6(2) ?
    Fe1 C6 C7 C8 . . . . -59.06(16) ?
    C10 C6 C7 Fe1 . . . . 59.66(15) ?
    C1 Fe1 C7 C6 . . . . 76.56(17) ?
    C10 Fe1 C7 C6 . . . . -37.74(14) ?
    C2 Fe1 C7 C6 . . . . 119.41(14) ?
    C5 Fe1 C7 C6 . . . . 41.7(3) ?
    C9 Fe1 C7 C6 . . . . -81.61(14) ?
    C8 Fe1 C7 C6 . . . . -119.3(2) ?
    C4 Fe1 C7 C6 . . . . -163.7(2) ?
    C3 Fe1 C7 C6 . . . . 161.43(13) ?
    C1 Fe1 C7 C8 . . . . -164.13(15) ?
    C10 Fe1 C7 C8 . . . . 81.57(16) ?
    C2 Fe1 C7 C8 . . . . -121.28(15) ?
    C5 Fe1 C7 C8 . . . . 161.0(2) ?
    C6 Fe1 C7 C8 . . . . 119.3(2) ?
    C9 Fe1 C7 C8 . . . . 37.70(14) ?
    C4 Fe1 C7 C8 . . . . -44.4(3) ?
    C3 Fe1 C7 C8 . . . . -79.26(17) ?
    C6 C7 C8 C9 . . . . -0.6(2) ?
    Fe1 C7 C8 C9 . . . . -59.48(14) ?
    C6 C7 C8 Fe1 . . . . 58.85(15) ?
    C1 Fe1 C8 C9 . . . . 160.5(3) ?
    C10 Fe1 C8 C9 . . . . 37.68(14) ?
    C2 Fe1 C8 C9 . . . . -163.12(13) ?
    C5 Fe1 C8 C9 . . . . -43.3(4) ?
    C6 Fe1 C8 C9 . . . . 81.42(15) ?
    C4 Fe1 C8 C9 . . . . -78.40(17) ?
    C3 Fe1 C8 C9 . . . . -120.82(14) ?
    C7 Fe1 C8 C9 . . . . 119.0(2) ?
    C1 Fe1 C8 C7 . . . . 41.6(4) ?
    C10 Fe1 C8 C7 . . . . -81.28(16) ?
    C2 Fe1 C8 C7 . . . . 77.92(18) ?
    C5 Fe1 C8 C7 . . . . -162.3(3) ?
    C6 Fe1 C8 C7 . . . . -37.54(15) ?
    C9 Fe1 C8 C7 . . . . -119.0(2) ?
    C4 Fe1 C8 C7 . . . . 162.64(14) ?
    C3 Fe1 C8 C7 . . . . 120.22(15) ?
    C7 C8 C9 C10 . . . . 0.4(2) ?
    Fe1 C8 C9 C10 . . . . -59.28(15) ?
    C7 C8 C9 Fe1 . . . . 59.70(15) ?
    C1 Fe1 C9 C8 . . . . -162.3(2) ?
    C10 Fe1 C9 C8 . . . . -119.2(2) ?
    C2 Fe1 C9 C8 . . . . 44.5(3) ?
    C5 Fe1 C9 C8 . . . . 162.37(16) ?
    C6 Fe1 C9 C8 . . . . -81.59(16) ?
    C4 Fe1 C9 C8 . . . . 120.28(15) ?
    C3 Fe1 C9 C8 . . . . 78.66(17) ?
    C7 Fe1 C9 C8 . . . . -37.84(15) ?
    C1 Fe1 C9 C10 . . . . -43.1(3) ?
    C2 Fe1 C9 C10 . . . . 163.7(2) ?
    C5 Fe1 C9 C10 . . . . -78.40(16) ?
    C6 Fe1 C9 C10 . . . . 37.63(14) ?
    C8 Fe1 C9 C10 . . . . 119.2(2) ?
    C4 Fe1 C9 C10 . . . . -120.49(14) ?
    C3 Fe1 C9 C10 . . . . -162.11(14) ?
    C7 Fe1 C9 C10 . . . . 81.39(15) ?
    C7 C6 C10 C9 . . . . -0.3(2) ?
    Fe1 C6 C10 C9 . . . . 59.76(15) ?
    C7 C6 C10 Fe1 . . . . -60.10(15) ?
    C8 C9 C10 C6 . . . . -0.1(2) ?
    Fe1 C9 C10 C6 . . . . -59.68(15) ?
    C8 C9 C10 Fe1 . . . . 59.63(15) ?
    C1 Fe1 C10 C6 . . . . -78.49(15) ?
    C2 Fe1 C10 C6 . . . . -45.8(3) ?
    C5 Fe1 C10 C6 . . . . -121.15(14) ?
    C9 Fe1 C10 C6 . . . . 119.15(19) ?
    C8 Fe1 C10 C6 . . . . 81.60(15) ?
    C4 Fe1 C10 C6 . . . . -162.53(13) ?
    C3 Fe1 C10 C6 . . . . 166.1(2) ?
    C7 Fe1 C10 C6 . . . . 37.73(14) ?
    C1 Fe1 C10 C9 . . . . 162.36(13) ?
    C2 Fe1 C10 C9 . . . . -165.0(2) ?
    C5 Fe1 C10 C9 . . . . 119.70(14) ?
    C6 Fe1 C10 C9 . . . . -119.15(19) ?
    C8 Fe1 C10 C9 . . . . -37.56(14) ?
    C4 Fe1 C10 C9 . . . . 78.31(16) ?
    C3 Fe1 C10 C9 . . . . 46.9(3) ?
    C7 Fe1 C10 C9 . . . . -81.43(15) ?
    C2 C1 C11 N1 . . . . 91.1(2) ?
    C5 C1 C11 N1 . . . . -88.8(2) ?
    Fe1 C1 C11 N1 . . . . -178.21(13) ?
    C12 N1 C11 C1 . . . . 163.62(17) ?
    C11 N1 C12 C13 . . . . 47.3(2) ?
    C11 N1 C12 C14 . . . . 172.66(17) ?
    N1 C12 C13 O1 . . . . 68.3(2) ?
    C14 C12 C13 O1 . . . . -53.8(2) ?
    N1 C12 C14 C15 . . . . -179.54(17) ?
    C13 C12 C14 C15 . . . . -54.7(2) ?
    C12 C14 C15 C16 . . . . -78.0(2) ?
    C12 C14 C15 C20 . . . . 101.5(2) ?
    C20 C15 C16 C17 . . . . -0.4(3) ?
    C14 C15 C16 C17 . . . . 179.08(19) ?
    C15 C16 C17 C18 . . . . 1.0(3) ?
    C16 C17 C18 C19 . . . . -0.7(3) ?
    C17 C18 C19 C20 . . . . -0.1(4) ?
    C16 C15 C20 C19 . . . . -0.4(3) ?
    C14 C15 C20 C19 . . . . -179.93(19) ?
    C18 C19 C20 C15 . . . . 0.7(4) ?
    O2 C21 C22 C23 . . . . -149.0(3) ?
    O3 C21 C22 C23 . . . . 29.3(4) ?
    C21 C22 C23 C24 . . . . -179.6(3) ?
loop_
    _geom_hbond_atom_site_label_D
    _geom_hbond_atom_site_label_H
    _geom_hbond_atom_site_label_A
    _geom_hbond_site_symmetry_A
    _geom_hbond_distance_DH
    _geom_hbond_distance_HA
    _geom_hbond_distance_DA
    _geom_hbond_angle_DHA
    _geom_hbond_publ_flag
    N1 H91 O2 1_455 0.95 1.74 2.685(2) 173 yes
    N1 H92 O3 1_555 0.82 1.94 2.747(2) 170 yes
    O1 H93 O3 1_455 0.87 1.85 2.712(2) 172 yes
    C16 H16 O1 1_655 0.93 2.56 3.447(3) 159 yes
    C18 H18 O2 2_646 0.93 2.58 3.435(3) 154 yes
data_global
_journal_date_recd_electronic     2011-10-07
_journal_date_accepted     2011-10-24
_journal_name_full     'Acta Crystallographica, Section E'
_journal_year     2011
_journal_volume     67
_journal_issue     11
_journal_page_first     m1619
_journal_page_last     m1620
_journal_paper_category     QM
_journal_coeditor_code     BH2388
_publ_contact_author_name     'Petr Stepnicka'
_publ_contact_author_address
;
Department of Inorganic Chemistry, Faculty of Science,
Charles University in Prague; Hlavova 2030, 12840 Prague 2,
Czech Republic
;
_publ_contact_author_email     stepnic@natur.cuni.cz
_publ_contact_author_fax     '+420 221 951 253'
_publ_contact_author_phone     '+420 221 951 260'
_publ_section_title
;
(<i>R</i>)-<i>N</i>-(Ferrocenylmethyl)-1-hydroxy-3-phenylpropan-2-aminium
(<i>E</i>)-but-2-enoate
;
loop_
    _publ_author_name
    _publ_author_footnote
    _publ_author_address
    "\<St\<epni\<cka, Petr" .
;
Department of Inorganic Chemistry
Faculty of Science
Charles University in Prague
Hlavova 2030
12840 Prague 2
Czech Republic
;
    "C\'isa\<rov\'a, Ivana" .
;
Department of Inorganic Chemistry
Faculty of Science
Charles University in Prague
Hlavova 2030
12840 Prague 2
Czech Republic
;
