# Supplementary material for: (R)-N-(Ferrocenylmeth­yl)-1-hy­droxy-3-phenyl­propan-2-aminium (E)-but-2-enoate
Source: Acta Crystallogr Sect E Struct Rep Online. 2011 Oct 29;67(Pt 11):m1619–20. doi: 10.1107/S1600536811044096 (PMC3247540; doi:10.1107/S1600536811044096)
Supplement: Supplementary file 2 [file e-67-m1619-Isup2.hkl]

# 
# h,k,l, Fc-squared, Fo-squared, sigma(Fo-squared) and status flag 
# 
data_I
_shelx_title ' AJ(Phe), 150 K, P21' 
_shelx_refln_list_code          4 
_shelx_F_calc_maximum       89.73 
_exptl_crystal_F_000       460.00 
_reflns_d_resolution_high  0.7689 
 
loop_ 
 _symmetry_equiv_pos_as_xyz 
 'x, y, z' 
 '-x, y+1/2, -z' 
 
_cell_length_a     5.9730 
_cell_length_b    15.3905 
_cell_length_c    11.7713 
_cell_angle_alpha  90.000 
_cell_angle_beta  100.499 
_cell_angle_gamma  90.000 
 
_shelx_F_squared_multiplier     1.000 
 
loop_ 
 _refln_index_h 
 _refln_index_k 
 _refln_index_l 
 _refln_F_squared_calc 
 _refln_F_squared_meas 
 _refln_F_squared_sigma 
 _refln_observed_status 
   1 -19   0       23.65        6.42      7.62 o 
   2 -19   0       94.58       80.18     13.19 o 
   0 -18   0      320.53      341.95     25.33 o 
   1 -18   0       86.93      118.97     15.68 o 
   2 -18   0       89.35       85.17     14.54 o 
   3 -18   0       59.29       45.06     10.79 o 
   1 -17   0      372.52      393.81     17.00 o 
   2 -17   0      238.82      243.30     20.29 o 
   3 -17   0        2.97        3.22      3.20 o 
   4 -17   0       49.27       52.71      7.71 o 
   0 -16   0      853.57      869.33     44.42 o 
   1 -16   0       57.56       48.55      6.68 o 
   2 -16   0      175.81      161.83     14.81 o 
   3 -16   0      360.53      377.01     17.30 o 
   4 -16   0       60.42       52.95      8.71 o 
   1 -15   0      182.06      174.26      9.50 o 
   2 -15   0      189.66      183.90      6.98 o 
   3 -15   0       87.83       87.07      4.16 o 
   4 -15   0        3.66        1.73      2.93 o 
   5 -15   0      163.25      188.10     16.45 o 
   0 -14   0      735.31      723.54     35.91 o 
   1 -14   0      174.21      157.52      8.18 o 
   2 -14   0      206.59      190.44      6.63 o 
   3 -14   0      444.01      461.01     13.22 o 
   4 -14   0       48.10       46.67      3.52 o 
   5 -14   0       17.48       16.18      5.66 o 
   1 -13   0      291.08      303.22      6.57 o 
   2 -13   0      275.04      280.97      5.16 o 
   3 -13   0       98.16      101.03      3.43 o 
   4 -13   0      359.11      347.02     11.49 o 
   5 -13   0      150.70      157.96     10.76 o 
   0 -12   0     1463.93     1464.44     55.03 o 
   1 -12   0      470.02      451.51      9.47 o 
   2 -12   0      260.92      261.24      4.98 o 
   3 -12   0      191.02      191.88      5.22 o 
   4 -12   0      125.78      142.01      6.13 o 
   5 -12   0        5.18        4.95      4.66 o 
   6 -12   0       84.62       95.57     10.06 o 
   1 -11   0      145.87      149.05      3.34 o 
   2 -11   0      303.94      312.22      6.04 o 
   3 -11   0       15.79       15.51      1.50 o 
   4 -11   0      174.68      165.79      4.84 o 
   5 -11   0      177.48      210.32     11.43 o 
   6 -11   0       56.56       49.28      6.98 o 
   0 -10   0     1387.46     1504.01     54.44 o 
   1 -10   0      443.11      480.33      6.74 o 
   2 -10   0       50.33       44.36      1.38 o 
   3 -10   0      808.70      847.26     13.95 o 
   4 -10   0      146.02      141.60      4.90 o 
   5 -10   0       17.62       20.29      5.54 o 
   6 -10   0      268.66      289.06     16.89 o 
   1  -9   0     1796.70     1814.74     23.34 o 
   2  -9   0      421.99      427.09      7.07 o 
   3  -9   0       27.57       32.51      1.76 o 
   4  -9   0      327.34      321.99      7.39 o 
   5  -9   0      200.29      188.10      7.51 o 
   6  -9   0      104.95      124.63     10.70 o 
   0  -8   0     1013.45      991.47     24.80 o 
   1  -8   0     3058.02     3130.98     40.25 o 
   2  -8   0      387.41      378.33      5.98 o 
   3  -8   0     1094.04     1110.20     15.98 o 
   4  -8   0      497.66      503.87      9.23 o 
   5  -8   0       41.02       42.57      3.81 o 
   6  -8   0      250.99      264.58     15.04 o 
   1  -7   0      308.82      317.71      4.90 o 
   2  -7   0     1044.05     1059.45     14.48 o 
   3  -7   0      194.61      216.33      4.54 o 
   4  -7   0      743.37      735.59     13.93 o 
   5  -7   0      180.60      182.50      7.39 o 
   6  -7   0       55.05       50.98      7.09 o 
   7  -7   0       23.21       36.73      8.71 o 
   0  -6   0     2295.35     2188.15     52.86 o 
   1  -6   0     1452.14     1474.93     19.73 o 
   2  -6   0      602.89      647.38      8.71 o 
   3  -6   0      952.23      914.33     14.48 o 
   4  -6   0      521.99      538.26     10.32 o 
   5  -6   0       32.13       23.48      2.67 o 
   6  -6   0      448.79      438.49     20.08 o 
   7  -6   0       22.13       15.24      6.16 o 
   1  -5   0      118.07       91.94      1.64 o 
   2  -5   0      950.42      887.60     13.25 o 
   3  -5   0      200.26      212.31      3.99 o 
   4  -5   0      433.80      437.79      7.89 o 
   5  -5   0      371.44      383.67     10.73 o 
   6  -5   0        5.41        8.47      5.57 o 
   7  -5   0        4.21        5.57      5.89 o 
   0  -4   0     2387.78     2366.25     54.97 o 
   1  -4   0     1597.34     1608.03     21.96 o 
   2  -4   0       51.51       55.73      1.79 o 
   3  -4   0     3620.83     3713.42     56.35 o 
   4  -4   0      492.86      472.12      8.18 o 
   5  -4   0      703.81      708.88     16.42 o 
   6  -4   0      288.51      296.69     14.75 o 
   7  -4   0       56.47       48.08      8.56 o 
   1  -3   0     4156.91     3987.48     54.06 o 
   2  -3   0      850.70      928.88     17.74 o 
   3  -3   0       55.02       58.84      2.90 o 
   4  -3   0      395.70      397.89      8.21 o 
   5  -3   0      758.68      725.39     19.38 o 
   6  -3   0       56.23       65.32      6.10 o 
   7  -3   0       10.38       13.43      5.89 o 
   1  -2   0     4131.76     4050.45     58.84 o 
   2  -2   0     1816.59     1854.35     33.92 o 
   3  -2   0      929.95      967.90     18.12 o 
   4  -2   0      316.64      296.69      7.68 o 
   5  -2   0      171.45      154.09      6.39 o 
   6  -2   0       49.80       60.95      6.68 o 
   7  -2   0      139.03      147.79     12.49 o 
   2  -1   0      338.92      338.79      6.95 o 
   3  -1   0      222.02      255.20      6.01 o 
   4  -1   0       41.68       32.89      2.55 o 
   5  -1   0      415.02      397.89     12.28 o 
   6  -1   0      121.86      123.86      8.77 o 
   7  -1   0       17.88       13.43      6.16 o 
   1   0   0     1154.70     1109.06     19.38 o 
   2   0   0     2310.10     2329.75     39.67 o 
   3   0   0     1208.28     1173.85     18.76 o 
   4   0   0       82.09       71.53      3.75 o 
   5   0   0        6.75        9.38      3.58 o 
   6   0   0      141.68      138.76      9.26 o 
   7   0   0      405.37      458.08     24.92 o 
   1   1   0     7813.86     7096.56    132.69 o 
   2   1   0      333.79      321.37      5.51 o 
   3   1   0      216.99      244.91      4.84 o 
   4   1   0       63.41       55.73      3.31 o 
   5   1   0      409.22      391.09     14.89 o 
   6   1   0      123.00      129.64      8.97 o 
   7   1   0       19.76       30.20      6.77 o 
   1   2   0     4256.24     4197.79     62.12 o 
   2   2   0     1752.53     1797.30     27.59 o 
   3   2   0     1058.78     1099.97     17.03 o 
   4   2   0      383.07      372.35     10.58 o 
   5   2   0      176.80      167.99      8.00 o 
   6   2   0       34.78       34.68      5.66 o 
   7   2   0      124.48      110.17     11.49 o 
   1   3   0     3891.90     3734.32     54.41 o 
   2   3   0      959.57     1037.29     16.53 o 
   3   3   0       46.12       55.47      2.55 o 
   4   3   0      405.90      413.07      9.06 o 
   5   3   0      868.38      844.27     25.86 o 
   6   3   0       54.77       47.85      6.16 o 
   7   3   0       15.82        5.57      5.57 o 
   0   4   0     2390.49     2401.34     40.28 o 
   1   4   0     1486.12     1474.93     24.98 o 
   2   4   0       40.41       39.93      1.73 o 
   3   4   0     3633.37     3686.33     64.47 o 
   4   4   0      471.11      447.87     10.14 o 
   5   4   0      698.50      688.07     21.55 o 
   6   4   0      298.83      320.14     15.92 o 
   7   4   0       50.06       23.98      7.39 o 
   2   5   0      928.22      869.33     16.15 o 
   3   5   0      195.81      199.53      5.80 o 
   4   5   0      434.10      440.66     11.49 o 
   5   5   0      417.45      442.10     16.56 o 
   6   5   0        3.52        5.57      4.69 o 
   7   5   0        7.54        4.66      6.13 o 
   0   6   0     2281.47     2191.38     43.27 o 
   1   6   0     1421.97     1411.20     24.45 o 
   2   6   0      650.98      695.28     13.54 o 
   3   6   0      873.80      858.25     17.06 o 
   4   6   0      495.07      496.22     12.20 o 
   5   6   0       31.62       27.26      3.58 o 
   6   6   0      431.74      417.94     20.32 o 
   7   6   0       27.13       24.66      6.98 o 
   1   7   0      301.07      296.69      6.48 o 
   2   7   0     1075.40     1093.17     20.38 o 
   3   7   0      181.35      198.09      5.78 o 
   4   7   0      697.34      719.88     19.29 o 
   5   7   0      164.76      151.13      7.15 o 
   6   7   0       68.06       54.21      7.30 o 
   7   7   0       27.32        0.29     13.37 o 
   0   8   0      978.69      985.02     20.43 o 
   1   8   0     3074.14     3115.68     42.04 o 
   2   8   0      373.94      358.60      9.09 o 
   3   8   0     1104.63     1125.09     21.81 o 
   4   8   0      486.80      486.34     15.86 o 
   5   8   0       39.58       43.45      4.75 o 
   6   8   0      250.13      286.75     17.97 o 
   1   9   0     1874.39     1882.49     25.27 o 
   2   9   0      436.31      440.66      9.35 o 
   3   9   0       23.67       25.86      2.26 o 
   4   9   0      339.72      336.26     10.67 o 
   5   9   0      199.81      197.60      8.68 o 
   6   9   0      101.00      103.78      9.76 o 
   0  10   0     1311.60     1372.88     36.79 o 
   1  10   0      429.31      469.13      6.68 o 
   2  10   0       63.60       60.95      2.40 o 
   3  10   0      815.13      842.27     18.88 o 
   4  10   0      143.72      142.01      6.13 o 
   5  10   0       16.62       12.31      4.69 o 
   6  10   0      266.39      273.59     18.12 o 
   1  11   0      145.05      142.01      3.25 o 
   2  11   0      309.57      318.91      6.71 o 
   3  11   0       18.18       18.18      1.76 o 
   4  11   0      210.81      203.93      8.33 o 
   5  11   0      169.83      185.75     11.67 o 
   6  11   0       63.54       61.51     10.20 o 
   0  12   0     1381.32     1374.14     38.08 o 
   1  12   0      485.12      463.21      8.85 o 
   2  12   0      276.52      274.70      5.10 o 
   3  12   0      193.57      197.13      6.24 o 
   4  12   0      126.16      145.70      7.86 o 
   5  12   0        5.67       13.81      8.77 o 
   1  13   0      314.13      326.30      6.19 o 
   2  13   0      282.75      282.70      6.33 o 
   3  13   0       87.50       88.68      4.84 o 
   4  13   0      373.16      381.00     22.72 o 
   5  13   0      138.07      111.61     13.40 o 
   0  14   0      737.31      724.48     23.95 o 
   1  14   0      157.31      160.98      6.07 o 
   2  14   0      193.43      184.81      6.51 o 
   3  14   0      426.65      438.49     14.34 o 
   4  14   0       34.24       30.78      6.07 o 
   1  15   0      208.73      207.36      8.38 o 
   2  15   0      150.51      150.72      7.15 o 
   3  15   0       85.42       73.00      5.57 o 
   4  15   0        4.55       -0.59      4.72 o 
   5  15   0      159.74      156.67     20.99 o 
   0  16   0      860.20      922.63     31.19 o 
   1  16   0       72.75       85.17      6.01 o 
   2  16   0      177.37      176.55      8.65 o 
   3  16   0      341.53      340.05     14.51 o 
   4  16   0       69.30       61.51      8.59 o 
   1  17   0      366.28      394.49     14.28 o 
   2  17   0      242.92      273.59     12.46 o 
   3  17   0        2.12       -0.29      4.46 o 
   4  17   0       53.60       61.21      9.38 o 
   0  18   0      349.67      357.96     18.15 o 
   1  18   0       76.86       68.95      6.83 o 
   2  18   0       84.80       72.12      7.86 o 
   3  18   0       51.81       48.08      9.73 o 
   1  19   0       28.01       17.88      6.22 o 
   2  19   0      103.69      113.78     11.70 o 
   0  20   0      132.04      122.72     17.82 o 
  -2 -19   1       12.24       15.77      8.85 o 
  -1 -19   1       18.00       26.39      9.32 o 
   0 -19   1      111.56      103.43     13.57 o 
   1 -19   1       86.41       82.03     15.19 o 
  -3 -18   1        6.74        0.29      7.71 o 
  -2 -18   1      108.47      119.32     15.33 o 
  -1 -18   1      146.55      128.88     15.54 o 
   0 -18   1        5.07       -1.73      6.42 o 
   1 -18   1      332.25      356.02     26.50 o 
  -4 -17   1       42.63       36.94      5.83 o 
  -3 -17   1      148.29      162.71      8.74 o 
  -2 -17   1       22.59       26.03     10.32 o 
  -1 -17   1       26.92       29.84     10.29 o 
   0 -17   1      170.61      145.29     14.04 o 
   1 -17   1      141.92      144.47     14.81 o 
   2 -17   1       28.32       29.29      3.14 o 
   3 -17   1      110.63      116.74     10.00 o 
  -4 -16   1      215.09      203.93      9.29 o 
  -3 -16   1       53.23       50.75      3.40 o 
  -2 -16   1      406.52      425.68     23.31 o 
  -1 -16   1      189.75      222.40     16.33 o 
   0 -16   1       85.21       83.61     10.64 o 
   1 -16   1      295.13      302.02     14.28 o 
   2 -16   1      257.60      283.88     10.96 o 
   3 -16   1       13.82        7.33      4.72 o 
   4 -16   1       60.50       58.58      9.70 o 
  -5 -15   1        2.51       -0.59      5.01 o 
  -4 -15   1      178.00      195.22     10.06 o 
  -3 -15   1      140.02      136.35      6.01 o 
  -2 -15   1      153.79      158.81      5.60 o 
  -1 -15   1      455.16      474.35     26.09 o 
   0 -15   1      217.70      236.94     11.08 o 
   1 -15   1      134.50      126.15      4.22 o 
   2 -15   1       65.52       55.73      4.10 o 
   3 -15   1      136.34      132.78      6.30 o 
   4 -15   1      150.35      179.27      9.18 o 
  -5 -14   1      170.03      186.22      9.82 o 
  -4 -14   1      196.99      211.81      7.97 o 
  -3 -14   1       35.35       33.48      2.58 o 
  -2 -14   1      394.55      392.44      8.82 o 
  -1 -14   1      711.85      704.34     33.63 o 
   0 -14   1      305.10      326.30     12.99 o 
   1 -14   1      335.55      335.03      8.77 o 
   2 -14   1      120.02      130.05      4.69 o 
   3 -14   1       65.52       63.94      3.84 o 
   4 -14   1      137.73      142.01      7.74 o 
   5 -14   1      250.05      280.42     16.62 o 
  -5 -13   1        9.21        9.94      3.78 o 
  -4 -13   1        4.64        0.59      2.96 o 
  -3 -13   1      398.27      385.69      8.74 o 
  -2 -13   1       43.59       47.14      2.11 o 
  -1 -13   1      113.73      114.51      6.60 o 
   0 -13   1      142.46      145.70      8.27 o 
   1 -13   1      172.88      185.75      5.13 o 
   2 -13   1       31.25       30.78      2.29 o 
   3 -13   1       38.75       44.83      2.76 o 
   4 -13   1      335.31      369.07     13.16 o 
   5 -13   1       16.52       10.58      5.01 o 
  -6 -12   1      103.19       94.58      9.32 o 
  -5 -12   1      282.46      290.24     11.67 o 
  -4 -12   1      257.17      225.48      7.71 o 
  -3 -12   1      173.32      168.45      4.90 o 
  -2 -12   1      226.39      222.40      5.10 o 
  -1 -12   1      295.77      293.76      6.45 o 
   0 -12   1      183.36      179.27      4.57 o 
   1 -12   1      601.26      601.17     13.43 o 
   2 -12   1      143.38      154.94      3.40 o 
   3 -12   1      138.27      129.26      4.28 o 
   4 -12   1       70.67       75.96      5.98 o 
   5 -12   1      220.46      219.35     12.17 o 
   6 -12   1       75.77       70.39      9.21 o 
  -6 -11   1       11.09        6.16      5.01 o 
  -5 -11   1       26.88       21.37      3.49 o 
  -4 -11   1      241.13      215.83      6.54 o 
  -3 -11   1      325.06      321.99      6.77 o 
  -2 -11   1      286.78      293.76      5.28 o 
  -1 -11   1      530.94      530.34      8.68 o 
   0 -11   1     1117.41     1121.63     20.64 o 
   1 -11   1      626.00      630.08     12.02 o 
   2 -11   1       46.97       44.59      1.82 o 
   3 -11   1      477.75      471.36      8.91 o 
   4 -11   1       11.27        6.77      2.32 o 
   5 -11   1       13.08       11.73      4.46 o 
   6 -11   1       17.05       19.67      7.89 o 
  -6 -10   1       42.86       38.41      5.95 o 
  -5 -10   1      421.96      407.50     13.13 o 
  -4 -10   1      186.89      173.82      4.95 o 
  -3 -10   1        8.90        8.47      1.50 o 
  -2 -10   1      645.62      668.45     10.61 o 
  -1 -10   1      570.85      534.30      8.71 o 
   0 -10   1      201.04      201.47      4.87 o 
   1 -10   1      557.34      601.17     10.09 o 
   2 -10   1     1589.66     1623.16     22.08 o 
   3 -10   1       19.61       21.69      1.76 o 
   4 -10   1      453.36      454.41     11.67 o 
   5 -10   1      159.25      163.15     10.50 o 
   6 -10   1        9.68        2.32      4.63 o 
  -6  -9   1       39.41       33.10      6.51 o 
  -5  -9   1       56.17       42.57      2.90 o 
  -4  -9   1      201.62      209.32      5.45 o 
  -3  -9   1      350.03      324.45      6.16 o 
  -2  -9   1      246.77      248.14      4.87 o 
  -1  -9   1       83.06       74.76      2.37 o 
   0  -9   1     2786.49     2736.14     55.53 o 
   1  -9   1     1204.43     1183.26     16.51 o 
   2  -9   1      191.20      202.46      3.90 o 
   3  -9   1      300.62      316.48      6.10 o 
   4  -9   1       17.71       19.96      2.29 o 
   5  -9   1       19.63       14.72      3.81 o 
   6  -9   1       25.16       19.06      5.22 o 
  -7  -8   1       65.13       59.63     10.06 o 
  -6  -8   1      141.50      144.06      9.85 o 
  -5  -8   1      873.14      899.88     16.45 o 
  -4  -8   1        2.28        5.28      1.50 o 
  -3  -8   1      127.62      131.22      3.14 o 
  -2  -8   1     1679.45     1676.02     23.83 o 
  -1  -8   1      507.30      484.08      9.03 o 
   0  -8   1        7.21        9.09      1.14 o 
   1  -8   1     1020.48      975.37     12.84 o 
   2  -8   1     2319.41     2381.26     31.75 o 
   3  -8   1       48.07       47.14      1.64 o 
   4  -8   1      518.72      525.62     12.55 o 
   5  -8   1      149.12      150.31      6.71 o 
   6  -8   1        2.42        2.08      5.31 o 
  -7  -7   1       55.77       65.88      9.73 o 
  -6  -7   1      170.46      188.57     12.23 o 
  -5  -7   1       80.42       69.25      3.14 o 
  -4  -7   1      238.83      224.45      5.63 o 
  -3  -7   1      831.54      851.24     14.98 o 
  -2  -7   1      350.75      372.35      6.60 o 
  -1  -7   1       53.15       50.75      1.96 o 
   0  -7   1     1904.33     1910.82     32.92 o 
   1  -7   1      561.24      558.31      8.09 o 
   2  -7   1       17.99       25.01      1.55 o 
   3  -7   1     2111.96     2220.31     29.05 o 
   4  -7   1       85.43       89.33      4.22 o 
   5  -7   1      141.79      136.76      6.42 o 
   6  -7   1       47.86       41.66      6.86 o 
   7  -7   1       91.01       97.95     11.17 o 
  -7  -6   1       24.18       29.64      7.83 o 
  -6  -6   1      143.05      136.76     10.41 o 
  -5  -6   1      731.43      736.50     15.80 o 
  -4  -6   1      189.87      176.55      5.01 o 
  -3  -6   1      279.53      311.02      6.65 o 
  -2  -6   1     1282.24     1279.36     20.81 o 
  -1  -6   1     1132.37     1077.37     15.74 o 
   0  -6   1      194.72      204.40      4.90 o 
   1  -6   1     4363.12     4454.52     54.85 o 
   2  -6   1     3069.24     3146.35     40.34 o 
   3  -6   1       48.45       52.71      1.99 o 
   4  -6   1      569.51      586.98     13.28 o 
   5  -6   1      484.17      524.07     16.48 o 
   6  -6   1        4.95        6.16      5.01 o 
   7  -6   1       11.39        9.94      7.01 o 
  -7  -5   1      154.23      140.40     12.17 o 
  -6  -5   1       73.00       81.12      7.39 o 
  -5  -5   1      209.54      224.45      6.16 o 
  -4  -5   1      466.41      463.97     11.81 o 
  -3  -5   1      199.23      171.56      4.49 o 
  -2  -5   1     1058.63     1095.42     18.15 o 
  -1  -5   1      242.03      253.00      4.90 o 
   0  -5   1      670.27      679.13     11.61 o 
   1  -5   1     2155.03     2196.19     28.88 o 
   2  -5   1      184.02      160.54      3.05 o 
   3  -5   1      901.31      884.55     14.25 o 
   4  -5   1       74.85       68.10      3.11 o 
   5  -5   1       44.31       39.93      4.34 o 
   6  -5   1       31.86       26.39      5.80 o 
   7  -5   1      148.00      163.59     14.45 o 
  -7  -4   1      129.67      130.05     12.11 o 
  -6  -4   1      126.60      145.70      9.50 o 
  -5  -4   1      536.05      543.83     12.78 o 
  -4  -4   1      318.85      302.02      7.74 o 
  -3  -4   1      224.66      245.44      5.89 o 
  -2  -4   1     2221.28     2242.98     34.07 o 
  -1  -4   1      880.20      846.26     13.95 o 
   0  -4   1      433.31      410.99      5.54 o 
   1  -4   1      828.76      876.40     14.19 o 
   2  -4   1      510.84      512.37      7.74 o 
   3  -4   1      219.93      228.58      5.19 o 
   4  -4   1      351.43      326.30      9.29 o 
   5  -4   1      417.27      415.16     12.55 o 
   6  -4   1       36.87       23.48      5.31 o 
   7  -4   1        2.07       -1.47      6.51 o 
  -7  -3   1       68.60       55.47      8.41 o 
  -6  -3   1       88.47       92.93      7.27 o 
  -5  -3   1      171.68      169.77      7.59 o 
  -4  -3   1       27.81       27.82      2.70 o 
  -3  -3   1     1108.01     1144.71     22.02 o 
  -2  -3   1     2183.31     2242.98     37.29 o 
   1  -3   1     2562.19     2429.96     37.14 o 
   2  -3   1      116.73      138.76      2.81 o 
   4  -3   1      584.57      573.79     12.31 o 
   5  -3   1       39.95       35.50      4.08 o 
   6  -3   1      310.92      314.04     15.19 o 
   7  -3   1      140.32      134.36     12.31 o 
  -7  -2   1       17.52       13.43      8.15 o 
  -6  -2   1      123.90      118.59      8.59 o 
  -5  -2   1      614.42      595.31     13.37 o 
  -4  -2   1      765.82      810.79     17.56 o 
  -3  -2   1      363.27      391.09      8.80 o 
  -2  -2   1     3380.82     3250.92     48.81 o 
  -1  -2   1     7335.77     7044.73    132.22 o 
   0  -2   1     3205.08     2334.71     81.09 o 
   1  -2   1     4527.09     4415.77     72.82 o 
   2  -2   1      729.73      670.21     11.52 o 
   3  -2   1       33.80       25.01      1.70 o 
   4  -2   1     1470.93     1444.85     24.74 o 
   5  -2   1      369.41      379.65     12.66 o 
   6  -2   1       66.99       68.95      7.39 o 
   7  -2   1      116.86      115.63     11.40 o 
  -7  -1   1       48.68       62.03      8.36 o 
  -6  -1   1      223.84      222.93     11.26 o 
  -5  -1   1      633.97      659.63     14.95 o 
  -4  -1   1      703.02      719.88     15.63 o 
  -3  -1   1     1397.92     1448.75     26.06 o 
  -2  -1   1       35.34       39.49      1.73 o 
  -1  -1   1     3331.19     3068.07     45.53 o 
   1  -1   1     5505.24     5410.60     78.10 o 
   2  -1   1     1154.79     1086.37     18.06 o 
   3  -1   1      280.82      257.40      5.48 o 
   4  -1   1      544.07      522.49     11.76 o 
   5  -1   1       60.64       51.95      5.69 o 
   6  -1   1      294.35      331.28     14.95 o 
   7  -1   1       54.54       62.03      9.44 o 
  -7   0   1       19.26       25.51      6.74 o 
  -6   0   1      120.08      117.09     14.07 o 
  -5   0   1      105.33      102.76      4.16 o 
  -4   0   1     1713.90     1742.54     32.86 o 
  -3   0   1      361.41      379.65      8.00 o 
  -2   0   1     3127.74     3108.03     45.82 o 
  -1   0   1     1808.50     1922.81     33.04 o 
   1   0   1     8050.90     8111.27    117.21 o 
   2   0   1       21.61       24.66      1.52 o 
   3   0   1        2.34        8.77      2.02 o 
   4   0   1      252.90      259.04      6.63 o 
   5   0   1      730.11      807.86     25.30 o 
   6   0   1      121.56      144.06     10.70 o 
   7   0   1        3.80       -1.17      5.54 o 
  -7   1   1       68.06       75.05      9.50 o 
  -6   1   1      277.30      298.48     19.53 o 
  -5   1   1      615.43      605.39     25.27 o 
  -4   1   1      671.15      708.88     12.75 o 
  -3   1   1     1395.46     1417.65     25.80 o 
  -2   1   1       34.33       41.89      1.76 o 
  -1   1   1     3361.50     3119.49     51.63 o 
   1   1   1     5336.82     5193.69     69.10 o 
   2   1   1     1210.62     1138.90     18.50 o 
   3   1   1      267.32      231.16      5.22 o 
   4   1   1      539.90      530.34     11.05 o 
   5   1   1       60.82       50.98      5.63 o 
   6   1   1      298.66      321.37     14.75 o 
   7   1   1       48.85       32.51      7.62 o 
  -7   2   1       18.56       22.02      8.50 o 
  -6   2   1      140.24      108.00     11.02 o 
  -5   2   1      626.26      645.65     30.46 o 
  -4   2   1      784.10      863.29     15.10 o 
  -3   2   1      352.82      397.89      8.21 o 
  -2   2   1     3228.01     3079.47     45.62 o 
  -1   2   1     7365.00     7099.43    132.72 o 
   0   2   1     3197.22     2619.20     38.55 o 
   1   2   1     4729.43     4688.35     63.30 o 
   2   2   1      823.31      758.05     13.19 o 
   3   2   1       45.67       45.97      2.32 o 
   4   2   1     1506.27     1488.12     25.10 o 
   5   2   1      397.61      420.76     15.45 o 
   6   2   1       79.72       76.25      7.48 o 
   7   2   1      115.22      103.08     10.79 o 
  -7   3   1       79.30       88.68     10.00 o 
  -6   3   1       97.31       91.62     12.46 o 
  -5   3   1      167.82      187.63     13.13 o 
  -4   3   1       23.55       26.91      2.32 o 
  -3   3   1      984.52     1019.70     16.42 o 
  -2   3   1     2294.92     2329.75     33.07 o 
  -1   3   1       81.05       70.98      1.44 o 
   1   3   1     2713.39     2521.98     34.39 o 
   2   3   1      136.12      159.25      3.90 o 
   3   3   1      136.61      132.78      3.96 o 
   4   3   1      603.92      595.31     11.70 o 
   5   3   1       39.58       53.94      5.54 o 
   6   3   1      318.55      292.58     15.22 o 
   7   3   1      131.24      128.88     12.05 o 
  -7   4   1      130.29      135.97     12.78 o 
  -6   4   1      138.17      149.87     15.10 o 
  -5   4   1      524.59      513.92     24.83 o 
  -4   4   1      316.62      307.42      7.80 o 
  -3   4   1      208.05      230.67      5.19 o 
  -2   4   1     2045.24     2088.42     29.73 o 
  -1   4   1     1007.93      965.76     13.84 o 
   0   4   1      427.37      401.32      5.48 o 
   1   4   1      865.72      915.36     14.51 o 
   2   4   1      492.20      484.84      9.79 o 
   3   4   1      193.52      211.32      5.98 o 
   4   4   1      367.09      350.22      7.68 o 
   5   4   1      366.72      357.96     14.25 o 
   6   4   1       51.86       34.10      6.39 o 
   7   4   1        0.97       -3.55      6.77 o 
  -7   5   1      151.89      168.89     14.69 o 
  -6   5   1       76.07       88.36     10.61 o 
  -5   5   1      200.55      214.31     15.04 o 
  -4   5   1      487.71      473.58     10.44 o 
  -3   5   1      195.79      172.47      4.05 o 
  -2   5   1      994.40     1060.57     15.63 o 
  -1   5   1      284.52      290.82      4.66 o 
   0   5   1      563.50      563.18      8.94 o 
   1   5   1     2295.02     2334.71     36.41 o 
   2   5   1      192.13      171.12      4.05 o 
   3   5   1      917.94      894.75     17.41 o 
   4   5   1       76.12       70.10      3.43 o 
   5   5   1       44.83       38.41      4.05 o 
   6   5   1       28.03       35.50      6.13 o 
   7   5   1      123.08       98.27     10.88 o 
  -7   6   1       21.07       18.18      6.13 o 
  -6   6   1      145.68      133.98     14.28 o 
  -5   6   1      705.95      741.16     34.51 o 
  -4   6   1      187.29      184.81      6.04 o 
  -3   6   1      263.59      299.06      7.09 o 
  -2   6   1     1196.31     1199.79     17.80 o 
  -1   6   1     1204.88     1154.00     13.95 o 
   0   6   1      197.74      211.32      3.49 o 
   1   6   1     4357.73     4479.71     73.35 o 
   2   6   1     3080.01     3157.87     61.57 o 
   3   6   1       48.63       54.21      2.52 o 
   4   6   1      566.01      588.65     14.13 o 
   5   6   1      450.12      474.35     14.92 o 
   6   6   1        5.65        3.81      5.28 o 
   7   6   1       11.43        4.66      7.30 o 
  -7   7   1       48.39       38.64      8.50 o 
  -6   7   1      191.66      211.81     12.96 o 
  -5   7   1       75.59       74.17      6.77 o 
  -4   7   1      210.90      213.31      7.01 o 
  -3   7   1      780.44      805.92     14.57 o 
  -2   7   1      393.35      416.56      6.98 o 
  -1   7   1       40.22       40.13      1.08 o 
   0   7   1     1915.32     1891.41     29.79 o 
   1   7   1      557.86      542.24      9.56 o 
   2   7   1       12.12       17.59      1.44 o 
   3   7   1     2142.35     2249.45     40.60 o 
   4   7   1       66.70       65.88      4.46 o 
   5   7   1      142.13      133.57      7.12 o 
   6   7   1       40.26       36.73      6.42 o 
   7   7   1       84.90       79.89     17.15 o 
  -7   8   1       61.38       38.20     12.28 o 
  -6   8   1      135.09      135.97     10.38 o 
  -5   8   1      870.11      974.29     29.93 o 
  -4   8   1        2.83        8.77      3.25 o 
  -3   8   1      125.02      117.47      4.08 o 
  -2   8   1     1660.70     1722.60     27.00 o 
  -1   8   1      496.12      474.35      6.71 o 
   0   8   1        8.17       10.82      0.91 o 
   1   8   1     1017.68      967.90     19.17 o 
   2   8   1     2396.89     2470.65     42.57 o 
   3   8   1       58.28       56.76      2.84 o 
   4   8   1      512.51      530.34     14.98 o 
   5   8   1      129.56      125.01      6.89 o 
   6   8   1        3.43        9.70      5.01 o 
  -6   9   1       31.52       18.18      8.18 o 
  -5   9   1       59.97       45.06      5.04 o 
  -4   9   1      211.43      231.16      9.88 o 
  -3   9   1      339.32      308.62      7.83 o 
  -2   9   1      257.77      261.80      4.98 o 
  -1   9   1       81.65       73.59      1.76 o 
   0   9   1     2740.30     2712.92     37.47 o 
   1   9   1     1195.07     1166.81     19.88 o 
   2   9   1      208.71      221.40      5.60 o 
   3   9   1      301.43      312.22      7.27 o 
   4   9   1        5.86        7.89      2.32 o 
   5   9   1       19.52       23.16      3.46 o 
   6   9   1       33.30       17.30      6.68 o 
  -6  10   1       44.39       20.76      9.06 o 
  -5  10   1      437.54      461.01     19.11 o 
  -4  10   1      172.86      169.33      8.03 o 
  -3  10   1        9.08        7.89      2.02 o 
  -2  10   1      689.00      710.70     11.87 o 
  -1  10   1      517.10      499.27      6.89 o 
   0  10   1      199.39      209.82      3.96 o 
   1  10   1      565.07      600.35     12.58 o 
   2  10   1     1630.47     1697.10     35.27 o 
   3  10   1       22.94       21.69      2.08 o 
   4  10   1      436.60      427.09     13.46 o 
   5  10   1      176.68      160.54      9.97 o 
   6  10   1       15.35        3.22      5.31 o 
  -5  11   1       30.06       23.81      5.01 o 
  -4  11   1      242.27      244.91     10.73 o 
  -3  11   1      393.49      397.21      8.88 o 
  -2  11   1      268.98      273.00      5.66 o 
  -1  11   1      538.44      539.84      7.94 o 
   0  11   1     1138.87     1183.26     20.02 o 
   1  11   1      595.07      611.29     12.69 o 
   2  11   1       41.35       39.05      2.14 o 
   3  11   1      508.27      510.05     12.37 o 
   4  11   1       26.43       23.16      4.10 o 
   5  11   1       13.17        3.55      4.40 o 
   6  11   1       22.45        9.38      8.50 o 
  -5  12   1      288.44      268.48     19.09 o 
  -4  12   1      270.92      254.12     16.92 o 
  -3  12   1      162.18      147.38      4.57 o 
  -2  12   1      188.51      188.57      4.22 o 
  -1  12   1      269.35      284.43      6.36 o 
   0  12   1      184.14      176.08      4.54 o 
   1  12   1      564.68      553.47     12.08 o 
   2  12   1      140.11      148.20      3.75 o 
   3  12   1      154.77      134.36      5.95 o 
   4  12   1       62.77       77.46      9.35 o 
   5  12   1      254.53      262.91     21.11 o 
  -5  13   1       10.96       14.07      7.56 o 
  -4  13   1       12.43        4.95      3.81 o 
  -3  13   1      393.43      372.35     10.58 o 
  -2  13   1       47.76       49.28      2.17 o 
  -1  13   1      130.48      131.22      5.10 o 
   0  13   1      156.19      161.83      5.66 o 
   1  13   1      147.58      152.39      4.22 o 
   2  13   1       26.48       22.49      2.29 o 
   3  13   1       52.14       51.95      4.19 o 
   4  13   1      341.80      338.79     20.17 o 
   5  13   1       16.11       21.69      7.97 o 
  -5  14   1      181.71      212.31     21.46 o 
  -4  14   1      208.04      216.33     11.58 o 
  -3  14   1       35.57       45.73      4.63 o 
  -2  14   1      369.25      369.07     11.84 o 
  -1  14   1      636.04      671.12     15.98 o 
   0  14   1      305.98      316.48      8.53 o 
   1  14   1      327.18      340.05      8.85 o 
   2  14   1      123.70      124.63      5.36 o 
   3  14   1       62.44       64.76      6.63 o 
   4  14   1      144.38      144.88     12.78 o 
   5  14   1      261.16      302.02     25.01 o 
  -5  15   1        2.68      -11.76     11.76 o 
  -4  15   1      171.84      202.46     13.63 o 
  -3  15   1      136.26      130.05      7.80 o 
  -2  15   1      150.90      141.19      6.92 o 
  -1  15   1      437.16      447.14     12.31 o 
   0  15   1      243.17      248.67      8.09 o 
   1  15   1      161.29      151.57      7.59 o 
   2  15   1       70.71       67.25      5.63 o 
   3  15   1      121.30      128.88      7.77 o 
   4  15   1      141.51      166.67     12.37 o 
  -4  16   1      207.08      207.36     14.81 o 
  -3  16   1       50.03       38.20      4.66 o 
  -2  16   1      359.92      375.02     12.61 o 
  -1  16   1      209.22      235.36      8.94 o 
   0  16   1       87.29       81.74      5.28 o 
   1  16   1      285.71      275.29     10.79 o 
   2  16   1      276.17      288.51     11.64 o 
   3  16   1       15.26        9.09      5.57 o 
   4  16   1       62.64       52.71      8.71 o 
  -4  17   1       50.25       65.32      9.97 o 
  -3  17   1      146.73      156.67     12.87 o 
  -2  17   1       18.77       17.59      4.46 o 
  -1  17   1       26.02       24.66      4.43 o 
   0  17   1      197.55      201.47      8.27 o 
   1  17   1      150.78      145.29      7.42 o 
   2  17   1       26.38       17.30      5.57 o 
   3  17   1      110.39      111.96      8.33 o 
  -3  18   1        7.63        4.08      6.42 o 
  -2  18   1      102.62       87.72      8.65 o 
  -1  18   1      155.27      141.19      9.35 o 
   0  18   1        5.58        1.47      4.43 o 
   1  18   1      351.05      364.47     15.68 o 
   2  18   1      123.23      124.63      9.18 o 
   3  18   1        3.06        7.33      5.28 o 
  -2  19   1       17.16       20.29      6.77 o 
  -1  19   1       24.11       34.68      8.47 o 
   0  19   1      113.03      111.61      8.33 o 
   1  19   1       96.34       86.13      7.94 o 
   2  19   1        6.51        7.59      5.28 o 
  -2 -19   2       51.97       47.14     11.05 o 
  -1 -19   2      106.55       87.07     15.33 o 
   0 -19   2       48.63       31.93     10.26 o 
   1 -19   2       81.36       75.67     12.52 o 
  -3 -18   2       97.92       86.43     13.05 o 
  -2 -18   2       94.27       95.25     13.37 o 
  -1 -18   2       55.99       58.58     10.99 o 
   0 -18   2      209.44      237.99     20.61 o 
   1 -18   2       34.87       23.16      9.38 o 
   2 -18   2       30.49       17.30      8.82 o 
  -4 -17   2       11.98        6.77      4.10 o 
  -3 -17   2        0.27        1.47      7.07 o 
  -2 -17   2       78.25       67.84     10.14 o 
  -1 -17   2      118.18      120.08     12.75 o 
   0 -17   2        3.88       -2.64      5.83 o 
   1 -17   2      110.42      120.08     13.13 o 
   2 -17   2      274.18      282.15     14.39 o 
   3 -17   2       32.96       17.88      4.63 o 
  -4 -16   2       47.77       37.79      3.99 o 
  -3 -16   2      134.93      129.64      7.80 o 
  -2 -16   2        0.88       -1.73      5.83 o 
  -1 -16   2       98.14       86.75     10.85 o 
   0 -16   2      232.94      233.77     18.32 o 
   1 -16   2       47.21       41.01      3.72 o 
   2 -16   2       45.41       31.16      4.40 o 
   3 -16   2      262.09      285.60     14.45 o 
   4 -16   2       44.53       55.23      9.41 o 
  -5 -15   2      159.85      160.54      8.68 o 
  -4 -15   2      112.59      100.32      5.83 o 
  -3 -15   2       76.09       70.10      4.02 o 
  -2 -15   2      106.56      106.24      4.60 o 
  -1 -15   2       64.43       40.78      7.45 o 
   0 -15   2        9.27        8.77      0.91 o 
   1 -15   2      368.89      377.66     10.64 o 
   2 -15   2      448.35      470.62     17.82 o 
   3 -15   2      136.10      133.19      5.54 o 
   4 -15   2       92.73      104.13     11.87 o 
  -5 -14   2       19.53       19.35      3.75 o 
  -4 -14   2      309.60      314.66     11.55 o 
  -3 -14   2       80.57       91.62      3.93 o 
  -2 -14   2       37.43       34.10      1.79 o 
  -1 -14   2      319.53      309.82     10.85 o 
   0 -14   2      310.78      318.91      8.56 o 
   1 -14   2      451.34      476.58     16.45 o 
   2 -14   2       38.74       36.94      2.90 o 
   3 -14   2      222.52      229.11      7.77 o 
   4 -14   2       38.22       34.30      4.40 o 
   5 -14   2        5.05        6.42      4.69 o 
  -5 -13   2      204.00      204.40     10.29 o 
  -4 -13   2       77.45       76.55      6.89 o 
  -3 -13   2       15.13       10.58      1.79 o 
  -2 -13   2      375.81      361.86     18.88 o 
  -1 -13   2        3.35        4.37      1.14 o 
   0 -13   2        5.35        4.37      1.14 o 
   1 -13   2       46.43       43.92      2.96 o 
   2 -13   2      695.24      708.88     19.14 o 
   3 -13   2       31.29       24.30      2.37 o 
   4 -13   2       23.37       25.15      4.46 o 
   5 -13   2      219.60      223.42     13.81 o 
  -6 -12   2       33.99       27.26      8.77 o 
  -5 -12   2        4.41       -4.37      4.66 o 
  -4 -12   2      235.70      219.88      6.60 o 
  -3 -12   2      509.54      525.62     10.20 o 
  -2 -12   2      233.81      247.61     12.40 o 
  -1 -12   2      441.26      432.78     12.81 o 
   0 -12   2      316.12      305.01      9.56 o 
   1 -12   2      309.47      297.27      7.68 o 
   2 -12   2      112.24      109.09      2.87 o 
   3 -12   2      152.26      163.15      4.81 o 
   4 -12   2       53.20       57.78      4.95 o 
   5 -12   2        7.90        4.37      3.78 o 
  -6 -11   2        9.93        3.55      6.19 o 
  -5 -11   2      211.07      204.40      8.82 o 
  -4 -11   2      334.07      318.91      7.94 o 
  -3 -11   2      234.68      224.98      5.66 o 
  -2 -11   2      425.60      427.82      7.80 o 
  -1 -11   2      685.02      688.07     26.06 o 
   0 -11   2      199.80      179.27      6.42 o 
   1 -11   2      212.27      208.82      5.45 o 
   2 -11   2      607.83      596.16     10.88 o 
   3 -11   2      421.65      432.07      9.97 o 
   4 -11   2      213.63      196.16      7.18 o 
   5 -11   2      210.07      216.33     11.58 o 
   6 -11   2      125.38      121.58     11.32 o 
  -6 -10   2      231.89      254.65     15.86 o 
  -5 -10   2       62.34       45.50      3.93 o 
  -4 -10   2      338.62      344.50      8.27 o 
  -3 -10   2      654.81      636.09     12.96 o 
  -2 -10   2       17.05       16.18      1.52 o 
  -1 -10   2      597.51      596.98     10.88 o 
   0 -10   2      246.00      241.16      5.86 o 
   1 -10   2      451.67      455.14      8.77 o 
   2 -10   2       66.37       69.25      2.29 o 
   3 -10   2      216.62      218.85      6.07 o 
   4 -10   2      173.58      164.03      6.57 o 
   5 -10   2       38.31       34.30      5.22 o 
   6 -10   2       81.59       69.80      8.88 o 
  -6  -9   2       47.81       34.68      6.45 o 
  -5  -9   2      180.63      164.03      4.84 o 
  -4  -9   2      111.79      104.49      3.84 o 
  -3  -9   2        2.63        6.42      1.11 o 
  -2  -9   2      276.11      259.04      6.07 o 
  -1  -9   2     1054.42     1050.54     22.19 o 
   0  -9   2      126.21      119.32      3.37 o 
   1  -9   2     1140.04     1137.76     17.33 o 
   2  -9   2      563.03      578.72      9.06 o 
   3  -9   2      179.24      173.38      4.05 o 
   4  -9   2        4.74        5.28      2.05 o 
   5  -9   2      162.33      162.71      9.18 o 
   6  -9   2      279.48      324.45     19.11 o 
  -7  -8   2      103.79      110.17     11.49 o 
  -6  -8   2      157.94      177.46     11.40 o 
  -5  -8   2       81.52       82.97      4.05 o 
  -4  -8   2      639.31      648.25     13.08 o 
  -3  -8   2      152.77      130.81      3.52 o 
  -2  -8   2      173.33      151.13      3.37 o 
  -1  -8   2      234.75      237.47      7.39 o 
   0  -8   2     1690.48     1741.13     31.43 o 
   1  -8   2      517.65      495.46      7.62 o 
   2  -8   2      687.14      736.50     11.14 o 
   3  -8   2      349.74      357.96      7.12 o 
   4  -8   2       20.16       17.03      2.70 o 
   5  -8   2       55.58       50.75      5.36 o 
   6  -8   2      132.96      149.46     11.32 o 
  -7  -7   2       32.86       26.91      7.27 o 
  -6  -7   2       30.87       51.95      6.65 o 
  -5  -7   2      358.59      383.00     10.73 o 
  -4  -7   2      462.37      465.43      9.62 o 
  -3  -7   2      110.19      101.70      2.76 o 
  -2  -7   2      231.37      212.81      4.49 o 
  -1  -7   2     2358.96     2257.57     55.32 o 
   0  -7   2      332.16      335.65      7.53 o 
   1  -7   2      500.28      520.93      9.38 o 
   2  -7   2      872.21      842.27     12.93 o 
   3  -7   2       60.29       55.73      2.29 o 
   4  -7   2       61.93       51.95      3.46 o 
   5  -7   2       68.67       71.24      5.19 o 
   6  -7   2      181.81      171.12     12.99 o 
  -7  -6   2      216.23      235.36     16.30 o 
  -6  -6   2      257.57      248.14     12.40 o 
  -5  -6   2      161.00      145.70      5.36 o 
  -4  -6   2      298.39      278.13      7.42 o 
  -3  -6   2     1293.70     1300.26     22.22 o 
  -2  -6   2      582.01      620.64     11.08 o 
  -1  -6   2      280.15      273.00      5.66 o 
   0  -6   2      895.44      795.25     11.58 o 
   1  -6   2      267.37      229.11      5.19 o 
   2  -6   2     1113.26     1113.63     17.15 o 
   3  -6   2      348.25      365.79      6.54 o 
   4  -6   2      270.57      262.36      7.77 o 
   5  -6   2      181.54      180.21      8.27 o 
   6  -6   2       57.70       73.88      7.94 o 
   7  -6   2      151.66      131.22     13.34 o 
  -7  -5   2       28.09       20.76      6.39 o 
  -6  -5   2        2.08        3.22      1.79 o 
  -5  -5   2      222.52      222.40      9.21 o 
  -4  -5   2      647.91      650.86     13.10 o 
  -3  -5   2      521.17      582.03     10.73 o 
  -2  -5   2      628.65      609.62      9.29 o 
  -1  -5   2     1288.07     1264.70     19.50 o 
   0  -5   2       14.85       12.93      0.85 o 
   1  -5   2      810.61      783.70     15.33 o 
   2  -5   2     1957.72     1921.31     34.54 o 
   3  -5   2      761.76      762.77     12.28 o 
   4  -5   2      444.62      422.87     10.55 o 
   5  -5   2      120.35      120.84      6.39 o 
   6  -5   2      155.54      160.54     10.41 o 
   7  -5   2        4.27       -0.59      7.07 o 
  -7  -4   2       43.20       27.82      6.68 o 
  -6  -4   2      179.64      194.25     16.24 o 
  -5  -4   2       26.48       19.67      3.20 o 
  -4  -4   2      706.84      745.82     15.89 o 
  -3  -4   2      886.95      891.67     15.33 o 
  -2  -4   2      510.23      556.70      8.88 o 
  -1  -4   2     1078.71     1049.46     16.65 o 
   0  -4   2     1711.16     1798.74     27.59 o 
   1  -4   2     1406.30     1289.18     20.90 o 
   2  -4   2      243.86      289.06      6.98 o 
   3  -4   2      670.03      652.62     12.25 o 
   4  -4   2      182.27      189.50      6.13 o 
   5  -4   2       65.88       55.23      4.57 o 
   6  -4   2      101.06       88.68      7.74 o 
   7  -4   2       13.20       10.26      6.13 o 
  -7  -3   2       57.69       38.41      7.42 o 
  -6  -3   2       74.37       70.98     11.81 o 
  -5  -3   2      143.43      150.31      6.71 o 
  -4  -3   2      324.19      327.53      8.06 o 
  -3  -3   2      108.97      123.48      3.05 o 
  -2  -3   2      451.74      427.82      7.09 o 
  -1  -3   2     1993.29     1966.61     33.42 o 
   0  -3   2     2117.58     2099.38     31.37 o 
   1  -3   2     1229.16     1197.42     18.97 o 
   2  -3   2     2558.19     2530.57     43.07 o 
   3  -3   2      233.68      211.32      4.49 o 
   4  -3   2       23.17       16.48      2.37 o 
   5  -3   2      938.03      995.78     28.09 o 
   6  -3   2       73.42       77.46      7.24 o 
   7  -3   2        6.41        9.94      6.48 o 
  -7  -2   2      282.01      275.29     17.03 o 
  -6  -2   2      181.33      174.73      7.24 o 
  -5  -2   2      147.29      154.09      6.80 o 
  -4  -2   2     2176.47     2277.16     42.48 o 
  -3  -2   2     2241.67     2197.77     33.71 o 
  -2  -2   2      417.74      469.89      8.18 o 
  -1  -2   2     1357.10     1346.35     23.86 o 
   0  -2   2     4408.93     4433.97     63.85 o 
   1  -2   2       86.08       88.68      2.26 o 
   2  -2   2      167.41      169.33      4.46 o 
   3  -2   2      876.40      863.29     15.10 o 
   4  -2   2      163.97      155.79      5.13 o 
   5  -2   2      125.29      104.49      5.95 o 
   6  -2   2       93.10       91.94      7.89 o 
   7  -2   2       47.60       60.42      8.53 o 
  -7  -1   2      116.94      114.16     10.61 o 
  -6  -1   2      243.60      236.41      8.94 o 
  -5  -1   2      700.75      716.21     19.23 o 
  -4  -1   2      137.45      136.35      4.81 o 
  -3  -1   2      389.08      395.16      8.18 o 
  -2  -1   2      602.67      614.69     11.02 o 
  -1  -1   2     1330.84     1362.74     24.01 o 
   0  -1   2     3240.23     3096.59     41.92 o 
   1  -1   2      582.13      559.13      8.91 o 
   2  -1   2     1681.30     1676.02     26.65 o 
   3  -1   2      236.77      239.05      6.36 o 
   4  -1   2      797.09      790.44     15.39 o 
   5  -1   2     1164.60     1192.70     35.47 o 
   6  -1   2        5.63        1.17      4.95 o 
   7  -1   2        0.83        0.00      2.93 o 
  -7   0   2      227.14      224.45     14.86 o 
  -6   0   2        2.18        6.42      2.08 o 
  -5   0   2      979.14      971.09     34.15 o 
  -4   0   2      962.56     1014.25     20.73 o 
  -3   0   2     1128.42     1095.42     18.15 o 
  -2   0   2      351.66      272.44      5.66 o 
  -1   0   2     1312.32     1416.36     25.77 o 
   0   0   2     3067.53     3030.25     41.48 o 
   1   0   2      177.70      154.09      2.96 o 
   2   0   2      175.52      185.75      4.19 o 
   3   0   2      164.27      114.16      3.66 o 
   4   0   2       35.07       31.34      2.87 o 
   5   0   2       15.08       10.26      3.84 o 
   6   0   2      334.05      376.34     16.59 o 
   7   0   2       27.77       35.71      9.41 o 
  -7   1   2      114.55      132.78     15.39 o 
  -6   1   2      232.27      232.75      9.94 o 
  -5   1   2      725.29      753.33     27.26 o 
  -4   1   2      163.91      170.21      5.36 o 
  -3   1   2      374.66      368.40      7.89 o 
  -2   1   2      638.81      648.25     13.08 o 
  -1   1   2     1489.66     1469.68     20.99 o 
   0   1   2     3238.92     3121.43     42.10 o 
   1   1   2      502.54      481.09      7.51 o 
   2   1   2     1772.31     1819.14     26.30 o 
   3   1   2      227.41      225.48      5.66 o 
   4   1   2      778.70      760.86     16.07 o 
   5   1   2     1232.50     1233.24     36.09 o 
   6   1   2        7.69       12.55      5.57 o 
   7   1   2        2.04       -4.37      6.71 o 
  -7   2   2      270.22      278.69     25.15 o 
  -6   2   2      142.88      147.38     13.31 o 
  -5   2   2      158.77      173.38      6.77 o 
  -4   2   2     2206.93     2233.24     40.46 o 
  -3   2   2     2335.13     2291.88     40.98 o 
  -2   2   2      361.19      413.75      8.36 o 
  -1   2   2     1466.89     1451.36     20.87 o 
   0   2   2     4363.59     4447.66     59.37 o 
   1   2   2       73.26       73.88      1.76 o 
   2   2   2      150.57      159.66      3.02 o 
   3   2   2      941.64      937.23     15.71 o 
   4   2   2      164.56      151.98      5.07 o 
   5   2   2      126.31       94.25      6.65 o 
   6   2   2       97.91      114.16      9.50 o 
   7   2   2       48.94       39.49      7.97 o 
  -7   3   2       51.71       51.22     12.02 o 
  -6   3   2       81.87       86.75     12.43 o 
  -5   3   2      137.08      140.40      7.71 o 
  -4   3   2      332.53      325.68      7.42 o 
  -3   3   2      101.64      113.78      3.66 o 
  -2   3   2      504.88      489.39      9.09 o 
  -1   3   2     1747.92     1712.66     21.25 o 
   0   3   2     2080.16     2030.90     30.87 o 
   1   3   2     1287.74     1251.36     19.38 o 
   2   3   2     2462.23     2414.80     31.98 o 
   3   3   2      240.37      220.87      5.10 o 
   4   3   2       38.30       31.93      2.70 o 
   5   3   2      940.14     1033.98     31.93 o 
   6   3   2       69.07       83.61      8.15 o 
   7   3   2        7.78        3.81      6.16 o 
  -7   4   2       43.50       20.29     10.64 o 
  -6   4   2      170.58      191.88     15.66 o 
  -5   4   2       30.85       31.72      3.87 o 
  -4   4   2      662.88      715.27     13.75 o 
  -3   4   2      889.06      895.78     14.34 o 
  -2   4   2      572.78      625.77     10.29 o 
  -1   4   2     1176.02     1140.07     13.87 o 
   0   4   2     1969.58     2072.79     29.61 o 
   1   4   2     1275.51     1164.47     16.36 o 
   2   4   2      223.51      256.85      5.48 o 
   3   4   2      649.69      614.69     11.87 o 
   4   4   2      182.32      176.08      5.45 o 
   5   4   2       67.07       60.16      4.78 o 
   6   4   2       90.60       84.23      8.47 o 
   7   4   2       22.18        8.18      6.45 o 
  -7   5   2       31.98       14.31     10.23 o 
  -6   5   2        0.55        7.04      7.36 o 
  -5   5   2      224.71      231.16     10.94 o 
  -4   5   2      608.95      622.34     12.81 o 
  -3   5   2      504.37      574.61      9.03 o 
  -2   5   2      608.35      589.47      9.15 o 
  -1   5   2     1204.14     1198.62     14.22 o 
   0   5   2       14.68       13.81      0.64 o 
   1   5   2      794.14      781.79     11.49 o 
   2   5   2     2097.63     2069.65     32.72 o 
   3   5   2      773.76      777.01     14.31 o 
   4   5   2      429.49      422.16     11.96 o 
   5   5   2      136.90      138.76      6.86 o 
   6   5   2      159.68      159.66     11.26 o 
   7   5   2        3.46       12.31      7.33 o 
  -7   6   2      221.23      263.47     26.12 o 
  -6   6   2      244.30      247.61     20.46 o 
  -5   6   2      163.92      154.94      8.53 o 
  -4   6   2      279.33      269.07      6.74 o 
  -3   6   2     1217.73     1208.12     17.85 o 
  -2   6   2      645.47      688.98      9.88 o 
  -1   6   2      271.01      264.58      3.90 o 
   0   6   2      953.97      874.38     13.16 o 
   1   6   2      242.98      204.90      3.93 o 
   2   6   2     1097.87     1096.57     18.15 o 
   3   6   2      290.76      304.43      7.77 o 
   4   6   2      225.59      220.37      8.12 o 
   5   6   2      184.42      200.03      8.71 o 
   6   6   2       58.86       67.84      8.18 o 
   7   6   2      166.57      167.55     14.19 o 
  -7   7   2       33.38       31.72      7.33 o 
  -6   7   2       31.59       52.45     11.67 o 
  -5   7   2      366.11      414.45     23.01 o 
  -4   7   2      426.04      422.87     11.26 o 
  -3   7   2      112.53      104.49      3.14 o 
  -2   7   2      218.13      203.43      3.90 o 
  -1   7   2     2447.77     2413.13     28.58 o 
   0   7   2      325.92      326.91      5.57 o 
   1   7   2      524.63      543.83      8.80 o 
   2   7   2      833.44      803.96     15.54 o 
   3   7   2       49.63       42.77      2.70 o 
   4   7   2       45.39       40.13      4.13 o 
   5   7   2       59.33       52.71      4.98 o 
   6   7   2      171.94      172.47      9.88 o 
  -7   8   2       91.74      109.09     17.18 o 
  -6   8   2      168.22      181.12     15.66 o 
  -5   8   2       81.08      100.67     10.99 o 
  -4   8   2      646.30      642.16     18.24 o 
  -3   8   2      177.06      158.37      3.87 o 
  -2   8   2      152.71      128.88      2.73 o 
  -1   8   2      242.96      233.77      3.66 o 
   0   8   2     1635.68     1676.02     22.43 o 
   1   8   2      539.14      520.93      9.38 o 
   2   8   2      685.28      712.55     13.72 o 
   3   8   2      360.60      371.71      8.59 o 
   4   8   2       26.10       21.05      2.99 o 
   5   8   2       54.39       52.21      4.69 o 
   6   8   2      142.32      174.26     12.66 o 
  -6   9   2       48.97       33.48     11.11 o 
  -5   9   2      183.57      176.99      9.12 o 
  -4   9   2      108.95      113.43      6.57 o 
  -3   9   2        3.29        4.08      1.17 o 
  -2   9   2      289.41      280.97      4.60 o 
  -1   9   2     1055.06     1041.69     13.25 o 
   0   9   2      124.73      112.34      2.55 o 
   1   9   2     1088.70     1070.62     16.80 o 
   2   9   2      585.28      607.06     11.81 o 
   3   9   2      206.50      203.93      5.86 o 
   4   9   2        9.36        9.09      2.70 o 
   5   9   2      143.50      150.31      7.97 o 
   6   9   2      280.86      318.32     18.94 o 
  -5  10   2       64.02       49.05      5.51 o 
  -4  10   2      333.20      340.05     13.25 o 
  -3  10   2      624.75      601.17     11.76 o 
  -2  10   2       15.99       12.31      1.20 o 
  -1  10   2      607.51      610.44      8.47 o 
   0  10   2      218.83      211.81      4.49 o 
   1  10   2      496.28      503.87     12.31 o 
   2  10   2       57.36       56.23      2.32 o 
   3  10   2      279.18      282.15      8.06 o 
   4  10   2      213.15      207.36      8.38 o 
   5  10   2       38.09       26.39      5.80 o 
   6  10   2       91.58       78.07     10.00 o 
  -5  11   2      242.42      240.63     15.95 o 
  -4  11   2      351.89      354.73     10.96 o 
  -3  11   2      244.37      235.36      5.78 o 
  -2  11   2      405.71      406.13      6.89 o 
  -1  11   2      625.59      624.92     10.26 o 
   0  11   2      191.89      177.46      4.10 o 
   1  11   2      229.92      235.88      7.36 o 
   2  11   2      703.02      712.55     14.63 o 
   3  11   2      417.87      432.78     10.67 o 
   4  11   2      229.35      227.03     11.35 o 
   5  11   2      202.36      197.60     12.52 o 
   6  11   2      114.06      103.43     14.63 o 
  -6  12   2       45.82       43.01      9.88 o 
  -5  12   2        2.86       11.73      6.45 o 
  -4  12   2      240.58      236.41     11.58 o 
  -3  12   2      467.43      478.07      9.73 o 
  -2  12   2      206.12      216.83      4.54 o 
  -1  12   2      411.17      407.50      7.59 o 
   0  12   2      290.66      297.89      5.92 o 
   1  12   2      360.18      365.14      9.15 o 
   2  12   2      119.55      111.26      3.61 o 
   3  12   2      157.29      165.79      7.51 o 
   4  12   2       47.94       65.32      6.92 o 
   5  12   2        7.70        6.16      8.24 o 
  -5  13   2      204.23      214.80     19.58 o 
  -4  13   2       76.80       79.89      5.51 o 
  -3  13   2       17.42       11.14      1.73 o 
  -2  13   2      305.96      291.41      6.42 o 
  -1  13   2        1.67        2.32      1.14 o 
   0  13   2        6.12        2.64      1.17 o 
   1  13   2       73.93       73.00      3.52 o 
   2  13   2      710.18      713.46     21.96 o 
   3  13   2       32.81       20.29      5.54 o 
   4  13   2       30.33       30.40      7.92 o 
   5  13   2      199.58      193.29     19.99 o 
  -5  14   2       16.90       31.16      8.80 o 
  -4  14   2      302.83      306.80     14.98 o 
  -3  14   2       76.52       75.05      5.34 o 
  -2  14   2       51.23       57.78      4.95 o 
  -1  14   2      296.18      293.76      7.04 o 
   0  14   2      309.26      338.79     10.70 o 
   1  14   2      514.23      551.86     16.09 o 
   2  14   2       33.32       27.82      3.25 o 
   3  14   2      234.42      234.30     16.77 o 
   4  14   2       40.54       58.05     11.99 o 
   5  14   2        4.79        2.08      7.62 o 
  -5  15   2      151.46      176.55     14.57 o 
  -4  15   2      107.87       97.60      9.82 o 
  -3  15   2       72.05       67.84      5.36 o 
  -2  15   2      100.24      103.78      6.27 o 
  -1  15   2       62.60       61.51      4.31 o 
   0  15   2        8.98        8.18      2.93 o 
   1  15   2      374.32      385.69     12.78 o 
   2  15   2      431.02      466.90     15.54 o 
   3  15   2      131.79      132.39      9.47 o 
   4  15   2       87.72       71.24     13.87 o 
  -4  16   2       46.87       32.89      9.44 o 
  -3  16   2      122.59      113.05      9.47 o 
  -2  16   2        3.46        7.04      3.28 o 
  -1  16   2       95.99       85.49      5.07 o 
   0  16   2      261.22      285.60     10.99 o 
   1  16   2       38.76       27.62      4.13 o 
   2  16   2       39.82       31.93      4.63 o 
   3  16   2      244.88      254.65     12.58 o 
   4  16   2       48.02       31.72      7.12 o 
  -4  17   2       17.44       20.76      9.67 o 
  -3  17   2        0.20        1.17      5.25 o 
  -2  17   2       76.63       92.26      8.56 o 
  -1  17   2      117.85      118.21      6.33 o 
   0  17   2        3.65        0.00      2.93 o 
   1  17   2      121.37      115.63      7.74 o 
   2  17   2      274.95      302.64     13.69 o 
   3  17   2       31.24       22.02      6.10 o 
  -3  18   2      108.86      100.00     10.26 o 
  -2  18   2      102.62      106.60     10.61 o 
  -1  18   2       54.80       42.77      5.36 o 
   0  18   2      222.82      231.16     11.46 o 
   1  18   2       47.05       40.13      5.86 o 
   2  18   2       30.91       19.35      6.77 o 
   3  18   2       42.58       55.73     16.36 o 
  -2  19   2       61.46       45.50      8.77 o 
  -1  19   2       98.61       82.97      7.80 o 
   0  19   2       48.02       37.79      6.10 o 
   1  19   2       86.52       59.89      8.74 o 
  -2 -19   3       54.33       71.24     15.60 o 
  -1 -19   3        7.89       -3.22     11.99 o 
   0 -19   3       47.64       48.08     11.17 o 
   1 -19   3      148.51      152.83     20.32 o 
  -3 -18   3        3.76        7.33      8.53 o 
  -2 -18   3      113.41      111.96     17.38 o 
  -1 -18   3      117.02      137.55     16.86 o 
   0 -18   3       68.84       75.67     13.10 o 
   1 -18   3      104.97      122.34     16.65 o 
   2 -18   3       45.39       36.73      5.19 o 
  -3 -17   3      120.36      106.24     16.24 o 
  -2 -17   3       49.75       48.55     10.03 o 
  -1 -17   3       34.56       42.57     11.17 o 
   0 -17   3      406.86      402.70     14.42 o 
   1 -17   3       89.72       97.60      5.75 o 
   2 -17   3       81.37       89.33      7.12 o 
   3 -17   3       88.69       96.25      8.41 o 
  -4 -16   3       42.76       42.10      4.46 o 
  -3 -16   3       48.89       48.08      3.58 o 
  -2 -16   3      162.47      160.10      7.36 o 
  -1 -16   3      172.95      179.27      8.27 o 
   0 -16   3       85.54       82.35      4.34 o 
   1 -16   3      117.16      106.24      6.01 o 
   2 -16   3      160.19      170.21      8.94 o 
   3 -16   3        9.44        7.59      4.05 o 
   4 -16   3        5.43        8.77      5.89 o 
  -5 -15   3       10.46       11.73      3.75 o 
  -4 -15   3       14.09        9.70      2.99 o 
  -3 -15   3      248.28      252.48      9.26 o 
  -2 -15   3      126.36      136.76      6.42 o 
  -1 -15   3       45.36       45.97      3.02 o 
   0 -15   3      100.03      100.67      4.46 o 
   1 -15   3      110.99      116.36     13.31 o 
   2 -15   3       15.43       14.31      4.40 o 
   3 -15   3      114.94      115.63      7.74 o 
   4 -15   3      222.28      182.97     11.11 o 
  -5 -14   3       22.98       19.96      3.81 o 
  -4 -14   3       86.41       72.71      4.95 o 
  -3 -14   3       15.04       14.72      2.90 o 
  -2 -14   3      233.97      233.77      5.75 o 
  -1 -14   3       98.02       98.97      5.45 o 
   0 -14   3      176.06      178.83      8.24 o 
   1 -14   3       24.95       30.20      3.02 o 
   2 -14   3      184.87      192.82      8.09 o 
   3 -14   3      232.46      228.06      7.77 o 
   4 -14   3       29.00       23.16      3.46 o 
  -5 -13   3       49.65       49.05      5.04 o 
  -4 -13   3      148.50      150.31      7.12 o 
  -3 -13   3      469.48      478.07     11.23 o 
  -2 -13   3      114.19      114.51      3.66 o 
  -1 -13   3      382.06      361.86     12.37 o 
   0 -13   3      366.31      371.71     10.55 o 
   1 -13   3      405.80      409.59     13.87 o 
   2 -13   3      122.52      118.59      2.99 o 
   3 -13   3      308.46      312.22     10.29 o 
   4 -13   3      149.93      130.05      6.63 o 
   5 -13   3        5.57        1.47      3.84 o 
  -6 -12   3        9.64        4.37      4.93 o 
  -5 -12   3      144.33      151.98      7.18 o 
  -4 -12   3       38.09       31.34      3.46 o 
  -3 -12   3      168.63      166.23      4.87 o 
  -2 -12   3      345.58      340.05     11.99 o 
  -1 -12   3      128.45      143.65      5.75 o 
   0 -12   3        7.41        9.09      1.76 o 
   1 -12   3      212.92      216.33      6.54 o 
   2 -12   3      227.12      231.69      5.75 o 
   3 -12   3      272.96      269.07      7.30 o 
   4 -12   3       36.32       38.64      4.05 o 
   5 -12   3       62.62       70.98      7.21 o 
  -6 -11   3      129.64      110.17      9.70 o 
  -5 -11   3        8.90       -3.22      4.69 o 
  -4 -11   3      316.23      294.93      8.82 o 
  -3 -11   3      156.13      160.10      4.34 o 
  -2 -11   3       77.73       79.89      3.05 o 
  -1 -11   3       86.44       84.84      2.52 o 
   0 -11   3      443.66      441.37     10.09 o 
   1 -11   3      643.08      617.24     14.45 o 
   2 -11   3        7.72        3.22      1.17 o 
   3 -11   3       69.14       65.02      3.31 o 
   4 -11   3      140.86      131.22      5.89 o 
   5 -11   3       11.10       11.96      4.37 o 
  -6 -10   3       49.85       54.47      7.33 o 
  -5 -10   3      541.97      512.37     17.06 o 
  -4 -10   3       58.82       62.86      3.25 o 
  -3 -10   3      262.54      259.04      7.15 o 
   0 -10   3      166.56      147.38      5.39 o 
   1 -10   3      223.09      226.50      4.63 o 
   2 -10   3      838.17      822.51     13.75 o 
   3 -10   3        5.43        7.59      1.79 o 
   4 -10   3       36.09       34.30      3.02 o 
   5 -10   3       79.12       82.03      7.74 o 
   6 -10   3       12.17       23.98      8.21 o 
  -6  -9   3      189.37      208.33     13.34 o 
  -5  -9   3       13.31       12.55      2.32 o 
  -4  -9   3      799.84      808.82     16.56 o 
  -3  -9   3      756.04      786.57     16.33 o 
  -2  -9   3      571.94      561.56     13.81 o 
  -1  -9   3       26.62       21.69      2.08 o 
   0  -9   3      890.64      871.36     17.18 o 
   1  -9   3      245.69      249.75      5.42 o 
   2  -9   3       53.99       51.95      2.46 o 
   3  -9   3      781.31      783.70     14.39 o 
   4  -9   3      242.85      250.84      7.59 o 
   5  -9   3        2.38       -4.40      4.40 o 
   6  -9   3      131.15      144.47     12.34 o 
  -7  -8   3       45.31       30.78      7.59 o 
  -6  -8   3       68.69       51.71      6.65 o 
  -5  -8   3      358.41      347.67     10.20 o 
  -4  -8   3       66.81       58.84      2.90 o 
  -3  -8   3      272.27      270.74      5.63 o 
  -2  -8   3      552.99      513.92     10.09 o 
  -1  -8   3       28.19       13.81      1.52 o 
   0  -8   3      657.24      728.17     11.08 o 
   1  -8   3      787.29      779.89     13.40 o 
   2  -8   3     1175.92     1197.42     18.97 o 
   3  -8   3      344.79      354.73      7.74 o 
   4  -8   3      267.31      248.67      7.56 o 
   5  -8   3      132.37      135.15      9.56 o 
   6  -8   3       49.56       41.01      7.24 o 
  -7  -7   3       48.78       45.73      9.50 o 
  -6  -7   3      208.50      212.31     18.47 o 
  -5  -7   3      103.86      106.95      4.60 o 
  -4  -7   3      646.35      670.21     14.19 o 
  -3  -7   3      635.36      618.94     11.08 o 
  -2  -7   3      209.20      184.34      4.66 o 
  -1  -7   3      350.12      331.90      6.24 o 
   0  -7   3      284.80      227.56      5.16 o 
   1  -7   3      648.17      637.82     11.23 o 
   2  -7   3      159.25      168.45      4.90 o 
   3  -7   3      566.90      590.32     10.82 o 
   4  -7   3      263.12      276.99      7.97 o 
   5  -7   3       32.37       31.16      4.19 o 
   6  -7   3      194.40      191.41     13.25 o 
  -7  -6   3       37.17       38.41      7.86 o 
  -6  -6   3      150.91      131.98     12.99 o 
  -5  -6   3      100.07       91.62      4.25 o 
  -4  -6   3       46.49       45.06      2.52 o 
  -3  -6   3        2.89        0.88      1.20 o 
  -2  -6   3      583.25      543.04      9.59 o 
   0  -6   3      302.41      323.22      6.16 o 
   1  -6   3      939.23      947.76     15.80 o 
   2  -6   3      438.14      425.68      9.88 o 
   3  -6   3      428.74      439.23      8.62 o 
   4  -6   3      224.52      220.37      6.10 o 
   5  -6   3      441.37      434.21     14.98 o 
   6  -6   3       27.99       23.48      6.13 o 
  -7  -5   3      116.30      122.72     10.61 o 
  -6  -5   3      212.51      214.80     16.56 o 
  -5  -5   3      225.40      204.40      6.36 o 
  -4  -5   3      195.10      201.00      5.34 o 
  -3  -5   3      803.24      723.54     11.05 o 
  -2  -5   3      655.73      619.79     10.23 o 
  -1  -5   3       13.32       15.51      1.20 o 
   0  -5   3     2931.72     3003.92     41.28 o 
   1  -5   3       62.27       61.77      2.14 o 
   2  -5   3      200.92      247.61      6.48 o 
   3  -5   3      466.50      460.27      8.82 o 
   4  -5   3     1035.08     1071.74     21.31 o 
   5  -5   3      207.00      193.29      8.56 o 
   6  -5   3      189.05      192.35     12.81 o 
  -7  -4   3       50.96       41.66     10.82 o 
  -6  -4   3      120.60      100.00     10.96 o 
  -5  -4   3      515.06      539.05     15.89 o 
  -4  -4   3      629.15      625.77     12.84 o 
  -3  -4   3      183.23      203.43      3.90 o 
  -2  -4   3      853.87      816.65     12.72 o 
  -1  -4   3     1405.82     1434.45     23.34 o 
   0  -4   3     1788.52     1844.06     29.40 o 
   1  -4   3     1296.16     1276.93     20.81 o 
   2  -4   3      793.31      789.47     15.39 o 
   3  -4   3      439.04      434.21      8.56 o 
   4  -4   3       91.14       93.58      3.99 o 
   5  -4   3      339.37      333.77     12.52 o 
   6  -4   3       63.31       58.58      8.91 o 
   7  -4   3       17.10        0.00      2.93 o 
  -7  -3   3      118.21      104.49     15.39 o 
  -6  -3   3      131.02      151.98     14.37 o 
  -5  -3   3      133.80      121.96      6.04 o 
  -4  -3   3       56.54       52.95      2.99 o 
  -3  -3   3     1897.99     1892.90     26.82 o 
  -2  -3   3     1876.08     1866.17     29.58 o 
  -1  -3   3     1611.75     1650.86     25.04 o 
   0  -3   3        0.21        1.47      0.88 o 
   1  -3   3      617.01      605.39     10.96 o 
   2  -3   3      223.93      210.32      4.46 o 
   3  -3   3      662.27      608.76     10.99 o 
   4  -3   3      679.90      679.13     16.07 o 
   5  -3   3       97.54       87.39      6.39 o 
   6  -3   3      158.81      201.47     13.60 o 
   7  -3   3      131.33      155.79     14.54 o 
  -7  -2   3        5.50        2.08      8.24 o 
  -6  -2   3       91.95       82.97     10.91 o 
  -5  -2   3      143.27      144.06      6.16 o 
  -4  -2   3      278.54      275.29      6.83 o 
  -3  -2   3      118.07      116.74      3.34 o 
  -2  -2   3      534.89      511.58      9.29 o 
  -1  -2   3     2447.11     2511.66     37.76 o 
   0  -2   3     4541.91     4468.24     59.51 o 
   1  -2   3      126.23      121.20      3.02 o 
   2  -2   3      325.53      330.64      7.48 o 
   3  -2   3      622.60      659.63     14.07 o 
   4  -2   3      171.51      157.96      6.04 o 
   5  -2   3      156.49      164.91      9.23 o 
   6  -2   3      165.01      181.59     11.99 o 
   7  -2   3       30.06       24.66      8.15 o 
  -7  -1   3       50.44       69.80     12.31 o 
  -6  -1   3      218.40      247.61     17.80 o 
  -5  -1   3       17.30       17.03      3.25 o 
  -4  -1   3      602.52      636.09     12.08 o 
  -3  -1   3     2907.10     2920.05     44.42 o 
  -2  -1   3      537.64      532.72     11.05 o 
  -1  -1   3     1276.15     1251.36     19.38 o 
   0  -1   3     1155.60     1093.17     15.86 o 
   1  -1   3     4333.10     4368.10     58.84 o 
   2  -1   3      316.21      345.76      6.36 o 
   3  -1   3      618.12      598.65     12.58 o 
   4  -1   3      700.88      714.36     16.48 o 
   5  -1   3       53.47       39.93      4.98 o 
   6  -1   3      114.63      109.79     10.41 o 
   7  -1   3       93.04      101.03     11.02 o 
  -7   0   3       13.38       20.58     11.49 o 
  -6   0   3       97.27       92.58     10.20 o 
  -5   0   3      383.89      425.68     18.38 o 
  -4   0   3      375.12      388.39      8.77 o 
  -3   0   3      751.46      772.24     14.28 o 
  -2   0   3      928.21      779.89     14.34 o 
  -1   0   3     1384.45     1281.82     19.61 o 
   0   0   3     7515.16     7238.63     96.16 o 
   1   0   3     1495.09     1460.51     22.25 o 
   2   0   3     1271.36     1247.73     18.15 o 
   3   0   3       48.11       55.47      2.55 o 
   4   0   3       23.48       29.29      2.96 o 
   5   0   3      451.73      496.22     17.53 o 
   6   0   3      175.66      193.78     13.34 o 
   7   0   3        2.27       10.82      9.35 o 
  -7   1   3       56.64       54.47     10.61 o 
  -6   1   3      192.44      192.35     10.94 o 
  -5   1   3       21.47       16.48      3.75 o 
  -4   1   3      581.40      611.29     13.54 o 
  -3   1   3     2897.92     2903.43     49.81 o 
  -2   1   3      572.08      551.86      9.65 o 
  -1   1   3     1341.02     1320.11     21.14 o 
   0   1   3     1276.96     1244.09     18.12 o 
   1   1   3     4289.61     4318.43     58.52 o 
   2   1   3      301.35      324.45      6.16 o 
   3   1   3      581.03      570.51     10.64 o 
   4   1   3      704.11      701.61     14.51 o 
   5   1   3       52.40       44.36      5.92 o 
   6   1   3      112.72      102.76      9.03 o 
   7   1   3       84.97       81.12     10.50 o 
  -7   2   3        8.76       -1.17      7.86 o 
  -6   2   3       82.31       78.07      6.65 o 
  -5   2   3      142.63      129.64      8.97 o 
  -4   2   3      280.84      271.88      7.33 o 
  -3   2   3      122.34      115.63      3.69 o 
  -2   2   3      618.51      596.98     10.88 o 
  -1   2   3     2250.79     2372.91     36.70 o 
   0   2   3     4462.80     4431.69     59.28 o 
   1   2   3      130.10      124.63      3.05 o 
   2   2   3      409.45      416.56      7.68 o 
   3   2   3      653.59      702.52     14.51 o 
   4   2   3      202.91      181.59      5.54 o 
   5   2   3      139.79      146.12      8.71 o 
   6   2   3      171.74      179.74     11.02 o 
   7   2   3       32.40       22.81      8.18 o 
  -7   3   3      121.59      140.40     17.85 o 
  -6   3   3      142.08      132.39      8.68 o 
  -5   3   3      119.57      118.21      7.07 o 
  -4   3   3       47.70       47.14      3.28 o 
  -3   3   3     1953.72     1995.57     35.18 o 
  -2   3   3     1841.36     1851.42     28.00 o 
  -1   3   3     1699.52     1726.85     27.03 o 
   0   3   3        9.10        6.42      0.88 o 
   1   3   3      673.58      642.16      9.56 o 
   2   3   3      213.75      205.86      3.93 o 
   3   3   3      617.17      586.98     10.79 o 
   4   3   3      729.28      723.54     17.50 o 
   5   3   3       94.01       94.93      6.01 o 
   6   3   3      173.60      193.29     11.90 o 
   7   3   3      120.13      132.39     13.02 o 
  -7   4   3       48.38       37.79     11.37 o 
  -6   4   3      109.68      111.96      7.24 o 
  -5   4   3      505.65      528.76     20.46 o 
  -4   4   3      678.42      644.77     14.78 o 
  -3   4   3      184.65      205.39      5.39 o 
  -2   4   3      780.95      749.57     12.20 o 
  -1   4   3     1558.13     1573.88     21.72 o 
   0   4   3     1738.24     1766.93     30.23 o 
   1   4   3     1167.67     1147.02     17.38 o 
   2   4   3      771.17      739.28     11.17 o 
   3   4   3      465.19      475.84      9.70 o 
   4   4   3       70.39       77.46      4.81 o 
   5   4   3      405.88      397.89     13.66 o 
   6   4   3       67.25       73.00      8.18 o 
   7   4   3       20.42       16.48      8.47 o 
  -7   5   3       98.74       84.23     14.78 o 
  -6   5   3      217.03      252.48     19.06 o 
  -5   5   3      225.22      203.93     10.76 o 
  -4   5   3      213.84      224.45      6.16 o 
  -3   5   3      785.00      718.03     14.69 o 
  -2   5   3      619.65      579.54      8.24 o 
  -1   5   3       16.28       19.96      0.91 o 
   0   5   3     2791.09     2779.30     41.51 o 
   1   5   3       76.82       73.29      2.05 o 
   2   5   3      190.35      231.16      4.16 o 
   3   5   3      493.72      497.74     11.46 o 
   4   5   3     1031.90     1073.99     26.94 o 
   5   5   3      201.59      198.56      8.68 o 
   6   5   3      187.76      173.38     13.08 o 
  -7   6   3       37.24       36.73     11.20 o 
  -6   6   3      142.59      128.09     13.95 o 
  -5   6   3      121.14      120.08      7.89 o 
  -4   6   3       70.29       69.25      3.43 o 
  -3   6   3        3.22        3.55      1.17 o 
  -2   6   3      606.33      573.79      7.39 o 
  -1   6   3       84.67       81.41      1.85 o 
   0   6   3      305.26      333.16      5.63 o 
   1   6   3      856.28      869.33     13.13 o 
   2   6   3      385.87      363.18      6.54 o 
   3   6   3      452.70      471.36      9.67 o 
   4   6   3      244.55      231.69      8.33 o 
   5   6   3      391.10      416.56     14.69 o 
   6   6   3       33.36       33.10      5.51 o 
  -7   7   3       51.69       34.89     14.37 o 
  -6   7   3      213.47      249.22     21.64 o 
  -5   7   3      103.84       97.27      7.42 o 
  -4   7   3      641.40      716.21     19.23 o 
  -3   7   3      594.90      577.07      9.06 o 
  -2   7   3      200.07      187.16      3.28 o 
  -1   7   3      321.20      306.21      4.19 o 
   0   7   3      229.83      188.10      3.75 o 
   1   7   3      736.88      744.88     12.14 o 
   2   7   3      150.71      159.66      3.90 o 
   3   7   3      570.96      591.15     11.67 o 
   4   7   3      264.31      279.27      9.73 o 
   5   7   3       30.32       23.98      4.37 o 
   6   7   3      195.36      202.93     11.23 o 
  -7   8   3       56.69       49.52     12.52 o 
  -6   8   3       63.59       56.49      9.79 o 
  -5   8   3      380.67      383.00     17.41 o 
  -4   8   3       43.03       42.10      3.11 o 
  -3   8   3      275.79      269.07      5.04 o 
  -2   8   3      544.79      514.69      6.98 o 
  -1   8   3       27.25       16.74      0.85 o 
   0   8   3      678.69      758.98     11.32 o 
   1   8   3      761.67      750.51     11.26 o 
   2   8   3     1314.55     1337.58     22.54 o 
   3   8   3      337.65      349.60      9.62 o 
   4   8   3      272.79      257.93      9.35 o 
   5   8   3      119.37      117.09      9.26 o 
   6   8   3       45.95       39.93      8.00 o 
  -6   9   3      212.92      225.48     21.61 o 
  -5   9   3        9.85       15.24      7.89 o 
  -4   9   3      825.04      819.58     17.65 o 
  -3   9   3      715.38      754.26     12.23 o 
  -2   9   3      560.53      549.46      7.21 o 
  -1   9   3       20.95       17.59      0.85 o 
   0   9   3      950.45      947.76     15.80 o 
   1   9   3      214.62      217.33      4.54 o 
   2   9   3       58.71       55.73      2.29 o 
   3   9   3      778.51      804.92     18.47 o 
   4   9   3      191.70      192.35      8.06 o 
   5   9   3        1.79        8.77      6.68 o 
   6   9   3      128.09      125.01     11.87 o 
  -6  10   3       49.30       52.21      9.15 o 
  -5  10   3      537.83      560.74     21.90 o 
  -4  10   3       35.40       39.93      3.02 o 
  -3  10   3      264.22      260.69      5.54 o 
  -2  10   3       16.08       13.16      1.11 o 
  -1  10   3      180.16      177.46      3.20 o 
   0  10   3      170.05      146.53      3.72 o 
   1  10   3      281.97      286.16      6.36 o 
   2  10   3      816.89      816.65     15.66 o 
   3  10   3        6.82        8.47      2.08 o 
   4  10   3       31.10       28.73      3.84 o 
   5  10   3       78.21       85.17      7.59 o 
   6  10   3        9.03        6.42      7.62 o 
  -6  11   3      121.93      127.32     13.90 o 
  -5  11   3       12.36        9.38      5.86 o 
  -4  11   3      324.39      341.95      9.50 o 
  -3  11   3      135.41      139.99      4.46 o 
  -2  11   3       75.80       75.67      2.37 o 
  -1  11   3      101.05       99.30      2.05 o 
   0  11   3      432.93      427.82      7.80 o 
   1  11   3      619.73      607.91     15.19 o 
   2  11   3        6.14        3.22      1.17 o 
   3  11   3       75.44       74.17      3.84 o 
   4  11   3      133.15      126.53      8.47 o 
   5  11   3       12.38        1.73      4.95 o 
  -6  12   3       13.12       30.78     10.82 o 
  -5  12   3      136.41      134.36     12.69 o 
  -4  12   3       32.37       28.35      3.46 o 
  -3  12   3      164.79      150.31      3.78 o 
  -2  12   3      411.02      413.07      6.95 o 
  -1  12   3      121.63      122.34      3.40 o 
   0  12   3       10.21        8.77      1.41 o 
   1  12   3      241.25      241.72      6.92 o 
   2  12   3      230.86      228.58      6.22 o 
   3  12   3      284.00      263.47     10.00 o 
   4  12   3       30.88       38.20      9.94 o 
   5  12   3       70.55       65.58     13.31 o 
  -5  13   3       53.35       44.59      7.53 o 
  -4  13   3      137.64      136.76     10.00 o 
  -3  13   3      485.93      511.58     12.40 o 
  -2  13   3      105.00      101.35      3.11 o 
  -1  13   3      400.72      408.91      8.30 o 
   0  13   3      405.11      418.64     10.52 o 
   1  13   3      375.17      379.65      9.35 o 
   2  13   3      119.32      124.63      7.65 o 
   3  13   3      275.99      297.27     18.29 o 
   4  13   3      146.94      145.29     14.45 o 
   5  13   3        6.25       -7.89      7.89 o 
  -5  14   3        9.73        9.38      6.71 o 
  -4  14   3       96.18       98.62      9.85 o 
  -3  14   3       14.16       10.82      3.49 o 
  -2  14   3      198.65      190.91      6.16 o 
  -1  14   3      109.00       98.97      3.75 o 
   0  14   3      177.17      168.89      6.24 o 
   1  14   3       21.21       26.91      4.43 o 
   2  14   3      215.89      235.88     16.30 o 
   3  14   3      231.11      213.31     16.01 o 
   4  14   3       21.18       27.62     11.52 o 
  -5  15   3        8.07       18.47      7.65 o 
  -4  15   3       21.41       17.30      6.98 o 
  -3  15   3      246.64      262.36     13.87 o 
  -2  15   3      133.85      136.76      6.01 o 
  -1  15   3       42.53       36.32      3.72 o 
   0  15   3      109.09      109.79      6.45 o 
   1  15   3      117.08      123.86      6.86 o 
   2  15   3       14.33       10.26      4.40 o 
   3  15   3       85.18       74.76     10.38 o 
   4  15   3      204.56      162.27     17.00 o 
  -4  16   3       45.16       47.85      8.53 o 
  -3  16   3       48.89       44.36      6.83 o 
  -2  16   3      163.59      159.66     11.26 o 
  -1  16   3      159.75      174.26      7.24 o 
   0  16   3       91.05       75.67      5.95 o 
   1  16   3      141.21      135.97      7.59 o 
   2  16   3      159.63      163.15      8.74 o 
   3  16   3        9.36        3.22      5.31 o 
   4  16   3        9.81       -2.08      8.24 o 
  -4  17   3      115.19      118.59     11.55 o 
  -3  17   3      147.27      155.79     12.40 o 
  -2  17   3       45.00       50.25      7.53 o 
  -1  17   3       29.07       23.16      4.60 o 
   0  17   3      381.79      403.37     15.13 o 
   1  17   3      100.34       88.04      6.74 o 
   2  17   3       82.18       87.07      8.62 o 
   3  17   3       87.78       78.36      7.59 o 
  -3  18   3        3.81       -1.73      6.13 o 
  -2  18   3      128.65      120.84     10.55 o 
  -1  18   3      118.28      130.81     11.35 o 
   0  18   3       64.26       52.45      5.45 o 
   1  18   3       90.82       79.57      7.65 o 
   2  18   3       54.66       46.20      6.74 o 
  -2  19   3       43.54       22.81      8.82 o 
  -1  19   3       12.17        9.70      7.04 o 
   0  19   3       33.70       36.32      7.21 o 
   1  19   3      135.54      117.09     10.00 o 
  -1 -19   4      178.06      177.46     20.52 o 
   0 -19   4       12.23       21.37     10.29 o 
  -3 -18   4      174.82      177.89     21.02 o 
  -2 -18   4       36.82       32.51     13.87 o 
  -1 -18   4       41.94       48.08     11.40 o 
   0 -18   4        5.80       -1.73      7.27 o 
   1 -18   4       65.67       50.98      4.90 o 
   2 -18   4       20.73       17.88      4.93 o 
  -3 -17   4       47.40       67.84      6.22 o 
  -2 -17   4      154.28      160.98      8.68 o 
  -1 -17   4      105.58       98.27      6.45 o 
   0 -17   4       61.22       52.95      5.48 o 
   1 -17   4       57.24       52.95      5.22 o 
   2 -17   4      132.37      112.34      8.36 o 
   3 -17   4       49.36       47.85      7.09 o 
  -4 -16   4      155.42      164.47      8.36 o 
  -3 -16   4      186.69      193.78      8.09 o 
  -2 -16   4       10.90        6.77      2.32 o 
  -1 -16   4       57.74       69.25      5.42 o 
   0 -16   4       59.37       59.89      5.31 o 
   1 -16   4      116.35      114.16      6.60 o 
   2 -16   4       39.63       36.12      5.36 o 
   3 -16   4      183.29      181.59     12.93 o 
  -5 -15   4      104.44       94.25      9.32 o 
  -4 -15   4       26.73       26.74      3.90 o 
  -3 -15   4       13.20       12.31      2.87 o 
  -2 -15   4      411.62      420.76     21.08 o 
  -1 -15   4      189.42      201.47     11.67 o 
   0 -15   4       69.40       74.76      5.34 o 
   1 -15   4      183.23      188.57      9.41 o 
   2 -15   4      211.11      230.67     11.96 o 
   3 -15   4      104.06       97.60      8.44 o 
   4 -15   4       42.29       27.26      4.10 o 
  -5 -14   4       39.92       43.92      5.22 o 
  -4 -14   4      153.19      157.96     12.49 o 
  -3 -14   4      135.80      142.01      6.95 o 
  -2 -14   4       82.22       82.35      2.79 o 
  -1 -14   4       26.94       25.15      2.93 o 
   0 -14   4      252.25      265.14     10.58 o 
   1 -14   4      168.71      170.21      6.71 o 
   2 -14   4       11.85        3.81      3.55 o 
   3 -14   4       95.70      100.32      5.13 o 
   4 -14   4       89.15       84.84      6.30 o 
  -5 -13   4       71.00       87.39      8.00 o 
  -4 -13   4      263.35      302.02     12.49 o 
  -3 -13   4       30.08       34.89      2.64 o 
  -2 -13   4       48.62       50.75      2.43 o 
  -1 -13   4      528.74      547.84     16.83 o 
   0 -13   4       91.63       99.30      5.13 o 
   1 -13   4      117.81      111.26      5.78 o 
   2 -13   4      438.79      433.51      9.26 o 
   3 -13   4      178.61      172.91      7.21 o 
   4 -13   4       60.52       54.21      5.04 o 
   5 -13   4       88.03       68.95      8.24 o 
  -6 -12   4       50.51       46.20      6.74 o 
  -5 -12   4        9.67       16.48      5.57 o 
  -4 -12   4       46.30       41.22      5.07 o 
  -3 -12   4      257.21      275.29      9.09 o 
  -2 -12   4      480.32      484.84     12.81 o 
  -1 -12   4        3.41        4.08      1.73 o 
   0 -12   4      269.23      293.17      9.97 o 
   1 -12   4       89.31       92.26      5.28 o 
   2 -12   4       76.56       74.76      2.96 o 
   3 -12   4       22.68       23.81      2.67 o 
   4 -12   4      139.39      142.01      6.95 o 
   5 -12   4       43.13       38.41      6.36 o 
  -6 -11   4       23.11       28.17      5.63 o 
  -5 -11   4       89.55       79.89      6.74 o 
  -4 -11   4      254.34      262.91      7.77 o 
  -3 -11   4      361.16      369.07     10.52 o 
  -2 -11   4      463.63      453.68     11.67 o 
  -1 -11   4      400.52      401.99      9.62 o 
   0 -11   4       88.36       92.93      3.96 o 
   1 -11   4      493.73      487.86      9.82 o 
   2 -11   4      379.60      376.34      9.97 o 
   3 -11   4       68.92       65.02      3.31 o 
   4 -11   4       79.11       78.66      5.45 o 
   5 -11   4      172.97      173.38     11.73 o 
  -6 -10   4       33.63       46.67      7.94 o 
  -5 -10   4       31.04       34.89      7.68 o 
  -4 -10   4      156.04      160.54      5.63 o 
  -3 -10   4      579.79      582.03     13.22 o 
  -2 -10   4      772.03      768.45     18.03 o 
  -1 -10   4       37.59       31.34      1.73 o 
   0 -10   4      683.72      662.27     11.46 o 
   1 -10   4      462.67      454.41     10.23 o 
   2 -10   4      167.81      164.47      5.28 o 
   3 -10   4      344.38      337.53      9.44 o 
   4 -10   4      133.11      133.57      5.95 o 
   5 -10   4        7.77       -3.78      3.78 o 
  -6  -9   4        4.43        3.22      6.45 o 
  -5  -9   4      128.49      128.88      5.45 o 
  -4  -9   4       97.60       85.17      4.10 o 
  -3  -9   4        8.97        7.89      1.73 o 
  -2  -9   4      534.63      535.88     11.11 o 
  -1  -9   4     1554.12     1480.21     27.68 o 
   0  -9   4       46.59       50.98      1.70 o 
   1  -9   4      276.76      265.14      6.13 o 
   2  -9   4      339.35      335.03     11.29 o 
   3  -9   4      254.72      259.60      6.63 o 
   4  -9   4       12.01       13.43      2.64 o 
   5  -9   4      197.27      199.53     12.08 o 
   6  -9   4       83.32       79.57     10.09 o 
  -7  -8   4       66.23       45.73      8.80 o 
  -6  -8   4       98.27      117.85     13.37 o 
  -5  -8   4       76.33       67.84      3.96 o 
  -4  -8   4       11.68       12.31      2.05 o 
  -3  -8   4      136.18      129.64      3.52 o 
  -2  -8   4      164.27      164.47      4.40 o 
  -1  -8   4      220.59      234.30      5.25 o 
   0  -8   4      353.43      328.17      6.83 o 
   1  -8   4      465.44      457.34      8.06 o 
   2  -8   4      131.06      129.26      4.28 o 
   3  -8   4       71.09       68.69      3.40 o 
   4  -8   4      357.97      361.21      9.76 o 
   5  -8   4        8.05        9.09      5.28 o 
   6  -8   4       17.88        9.09      6.39 o 
  -7  -7   4       82.06      102.76     17.36 o 
  -6  -7   4       11.90        9.09      6.39 o 
  -5  -7   4      611.80      642.16     13.90 o 
  -4  -7   4      501.56      537.47     12.69 o 
  -3  -7   4      238.86      226.50      5.16 o 
  -2  -7   4      432.10      440.66      8.62 o 
  -1  -7   4     3496.48     3574.93     53.24 o 
   0  -7   4       11.85       13.16      1.11 o 
   1  -7   4      363.07      361.21      7.15 o 
   2  -7   4     2048.46     2027.82     37.00 o 
   3  -7   4       86.22       79.89      3.99 o 
   4  -7   4       65.67       73.00      3.81 o 
   5  -7   4      110.01      115.98      8.47 o 
   6  -7   4       72.83       75.05      8.59 o 
  -7  -6   4       49.77       31.16     10.52 o 
  -6  -6   4      163.34      164.03     14.92 o 
  -5  -6   4       32.27       26.39      2.64 o 
  -4  -6   4       73.32       71.53      2.61 o 
  -3  -6   4      363.11      363.82      7.18 o 
  -2  -6   4      877.36      899.88     16.45 o 
  -1  -6   4       91.90       78.98      2.14 o 
   0  -6   4      857.35      832.36     12.84 o 
   1  -6   4      178.46      174.26      4.08 o 
   2  -6   4      144.19      164.91      4.84 o 
   3  -6   4      539.90      520.14     13.28 o 
   4  -6   4      393.62      400.64     10.29 o 
   5  -6   4       70.10       51.71      7.39 o 
   6  -6   4       57.07       83.29     10.32 o 
  -7  -5   4       46.92       42.77     12.11 o 
  -6  -5   4       35.77       34.89      8.30 o 
  -5  -5   4      275.54      271.88      7.92 o 
  -4  -5   4      535.22      539.05     10.35 o 
  -3  -5   4      194.76      202.46      4.87 o 
  -2  -5   4     1645.94     1643.91     29.17 o 
   0  -5   4     1104.58     1176.19     18.79 o 
   1  -5   4      686.43      671.12     12.43 o 
   2  -5   4     1154.17     1137.76     18.47 o 
   3  -5   4      570.77      564.00     13.02 o 
   4  -5   4      190.31      180.65      5.98 o 
   5  -5   4      190.12      193.29      9.53 o 
   6  -5   4      115.12      110.88      9.73 o 
  -7  -4   4       31.90       30.20      9.59 o 
  -6  -4   4      249.71      244.91     17.68 o 
  -5  -4   4      225.95      223.42      6.65 o 
  -4  -4   4      153.73      164.91      4.40 o 
  -3  -4   4      979.42      995.78     17.30 o 
  -2  -4   4       56.49       56.76      2.32 o 
  -1  -4   4      168.64      187.16      3.75 o 
   0  -4   4       41.84       25.51      1.38 o 
   1  -4   4      941.28      889.65     15.33 o 
   2  -4   4      768.60      848.25     15.95 o 
   3  -4   4       50.16       56.76      3.61 o 
   4  -4   4      804.98      826.44     18.70 o 
   5  -4   4      208.07      204.90     10.79 o 
   6  -4   4       17.28       14.31      5.31 o 
  -7  -3   4      207.09      199.06     19.82 o 
  -6  -3   4      113.28      109.09     12.17 o 
  -5  -3   4       93.98       89.65      3.90 o 
  -4  -3   4      609.84      640.43     11.26 o 
  -3  -3   4      228.04      228.06      5.16 o 
  -2  -3   4     1986.55     1904.83     29.90 o 
  -1  -3   4     3629.94     3626.29     49.49 o 
   0  -3   4     1020.62     1080.74     18.00 o 
   1  -3   4     1049.56     1027.38     17.56 o 
   2  -3   4     1466.90     1443.56     23.42 o 
   3  -3   4      695.41      681.79     15.19 o 
   4  -3   4       26.84       19.35      2.11 o 
   5  -3   4      543.98      541.45     22.31 o 
   6  -3   4       65.21       77.46      8.15 o 
  -7  -2   4       78.95       73.29     12.02 o 
  -6  -2   4      182.73      173.38     11.29 o 
  -5  -2   4       54.47       53.71      3.75 o 
  -4  -2   4      545.21      598.65     10.91 o 
  -3  -2   4      911.28      865.29     15.10 o 
  -2  -2   4      383.65      336.26      6.92 o 
  -1  -2   4     1285.68     1310.17     19.82 o 
   0  -2   4        6.53       10.26      0.88 o 
   1  -2   4      555.73      544.65      8.80 o 
   2  -2   4       98.52      101.70      3.11 o 
   3  -2   4      352.77      340.05      8.21 o 
   4  -2   4      383.60      382.35     10.06 o 
   5  -2   4      141.47      161.83      9.59 o 
   6  -2   4      177.93      201.00     13.60 o 
  -7  -1   4      142.26      153.68     17.82 o 
  -6  -1   4      177.70      197.60     16.86 o 
  -5  -1   4      602.02      616.39     17.00 o 
  -4  -1   4      798.11      829.40     15.77 o 
  -3  -1   4      122.90      127.70      4.25 o 
  -2  -1   4     1404.80     1397.10     25.59 o 
  -1  -1   4      284.33      287.92      5.22 o 
   0  -1   4     1937.49     1960.54     27.29 o 
   1  -1   4     2137.80     2154.64     31.78 o 
   2  -1   4     2707.35     2775.69     39.70 o 
   3  -1   4      215.88      224.98      5.66 o 
   4  -1   4      219.21      235.88     10.00 o 
   5  -1   4      348.06      362.50     15.66 o 
   6  -1   4       43.26       50.48      7.07 o 
  -7   0   4       74.73       56.23     13.87 o 
  -6   0   4       50.94       54.21     11.35 o 
  -5   0   4      115.48      104.49      5.95 o 
  -4   0   4      331.27      333.77      9.38 o 
  -3   0   4      967.44      980.71     18.24 o 
  -2   0   4      571.11      591.15     11.67 o 
  -1   0   4        0.46        0.00      2.93 o 
   0   0   4      297.37      287.33      5.22 o 
   1   0   4        1.58        1.47      1.17 o 
   2   0   4       89.36       98.97      2.73 o 
   3   0   4      564.25      568.07      9.79 o 
   4   0   4      395.75      393.14     13.57 o 
   5   0   4      137.31      124.24      8.38 o 
   6   0   4       76.60       84.55      8.18 o 
   7   0   4      184.24      222.93     17.88 o 
  -7   1   4      137.93      121.20     15.83 o 
  -6   1   4      191.10      210.82     15.92 o 
  -5   1   4      553.15      562.36     17.06 o 
  -4   1   4      817.34      837.32     17.82 o 
  -3   1   4      122.88      128.88      3.11 o 
  -2   1   4     1390.85     1386.86     22.96 o 
  -1   1   4      239.60      247.61      4.31 o 
   0   1   4     1888.45     1934.85     27.12 o 
   1   1   4     2167.66     2212.25     32.22 o 
   2   1   4     2591.86     2700.44     37.38 o 
   3   1   4      220.01      226.00      5.16 o 
   4   1   4      206.22      212.31      7.97 o 
   5   1   4      375.53      415.16     17.44 o 
   6   1   4       35.35       52.71      6.95 o 
  -7   2   4       60.75       30.40     10.76 o 
  -6   2   4      182.77      167.55     14.19 o 
  -5   2   4       62.98       57.29      5.69 o 
  -4   2   4      584.41      635.24     13.81 o 
  -3   2   4      909.63      869.33     15.16 o 
  -2   2   4      347.98      309.21      6.01 o 
  -1   2   4     1348.39     1399.65     20.49 o 
   0   2   4       30.88       26.91      3.55 o 
   1   2   4      513.23      495.46      7.62 o 
   2   2   4       95.64       97.60      3.05 o 
   3   2   4      399.06      385.69      8.06 o 
   4   2   4      377.81      388.39     11.46 o 
   5   2   4      136.75      153.68      7.65 o 
   6   2   4      183.42      216.83     13.60 o 
  -7   3   4      202.99      193.29     20.96 o 
  -6   3   4      101.88       98.97      7.83 o 
  -5   3   4       83.41      103.43      6.98 o 
  -4   3   4      602.78      589.47     14.95 o 
  -3   3   4      228.28      227.03      5.16 o 
  -2   3   4     2052.24     2001.70     26.03 o 
  -1   3   4     3600.59     3626.29     53.62 o 
   0   3   4     1031.51     1096.57     15.89 o 
   1   3   4     1092.97     1068.39     16.80 o 
   2   3   4     1482.39     1459.22     22.25 o 
   3   3   4      706.33      706.16     11.84 o 
   4   3   4       38.99       29.64      3.55 o 
   5   3   4      532.91      536.67     17.44 o 
   6   3   4       61.47       57.52      7.53 o 
  -7   4   4       31.75       25.01     12.84 o 
  -6   4   4      211.84      215.30     12.05 o 
  -5   4   4      242.00      233.27     10.99 o 
  -4   4   4      187.88      193.78      6.68 o 
  -3   4   4      992.01     1015.33     17.47 o 
  -2   4   4       67.58       66.14      1.67 o 
  -1   4   4      189.13      209.82      4.46 o 
   0   4   4       48.72       30.78      1.14 o 
   1   4   4      953.85      907.09     14.45 o 
   2   4   4      758.72      815.65     13.69 o 
   3   4   4       32.54       31.93      1.73 o 
   4   4   4      759.03      788.51     21.17 o 
   5   4   4      210.05      189.97      8.97 o 
   6   4   4       15.09       24.30      6.42 o 
  -7   5   4       49.70       47.85     11.84 o 
  -6   5   4       32.97       27.82      7.94 o 
  -5   5   4      262.60      253.56      9.82 o 
  -4   5   4      499.74      494.69     11.43 o 
  -3   5   4      194.87      204.40      4.90 o 
  -2   5   4     1620.10     1594.31     20.52 o 
  -1   5   4      191.66      176.55      2.73 o 
   0   5   4     1142.21     1235.65     18.06 o 
   1   5   4      699.31      700.70     10.88 o 
   2   5   4     1191.03     1184.43     16.51 o 
   3   5   4      564.55      562.36      9.73 o 
   4   5   4      217.72      213.31      8.00 o 
   5   5   4      158.35      175.17      8.62 o 
   6   5   4      106.37       89.33      7.77 o 
  -7   6   4       51.20       39.49     12.25 o 
  -6   6   4      179.41      188.57     17.38 o 
  -5   6   4       33.61       24.30      3.55 o 
  -4   6   4       99.21      102.05      4.49 o 
  -3   6   4      407.21      404.75      8.27 o 
  -2   6   4      925.20      971.09     13.87 o 
  -1   6   4       80.99       63.12      1.64 o 
   0   6   4      942.10      928.88     15.66 o 
   1   6   4      169.53      164.03      3.08 o 
   2   6   4      141.87      154.09      3.40 o 
   3   6   4      544.88      533.51     11.08 o 
   4   6   4      393.16      408.91     13.16 o 
   5   6   4       66.41       51.22      5.63 o 
   6   6   4       56.10       63.94      7.12 o 
  -7   7   4       81.83       50.75     14.63 o 
  -6   7   4       15.18        8.18      7.04 o 
  -5   7   4      588.44      636.97     16.42 o 
  -4   7   4      503.02      531.93     12.64 o 
  -3   7   4      238.63      227.03      4.63 o 
  -2   7   4      388.60      393.14      6.10 o 
  -1   7   4     3623.67     3684.25     49.90 o 
   0   7   4       16.12       15.24      1.20 o 
   1   7   4      335.83      323.83      6.16 o 
   2   7   4     1996.96     1995.57     27.53 o 
   3   7   4       81.02       72.71      3.52 o 
   4   7   4       59.84       66.43      5.31 o 
   5   7   4      116.04      122.34      7.18 o 
   6   7   4       72.82       76.25      9.26 o 
  -7   8   4       64.07       39.28     14.37 o 
  -6   8   4      100.48      111.26      9.03 o 
  -5   8   4       82.14       83.90      5.34 o 
  -4   8   4       22.43       21.37      2.70 o 
  -3   8   4      123.80      111.26      2.90 o 
  -2   8   4      195.85      201.47      3.40 o 
  -1   8   4      213.01      224.45      3.61 o 
   0   8   4      334.23      317.09      5.48 o 
   1   8   4      397.82      373.03      6.63 o 
   2   8   4      132.25      127.70      3.87 o 
   3   8   4      102.17      102.76      4.87 o 
   4   8   4      349.22      383.00     12.72 o 
   5   8   4        7.40        0.29      4.13 o 
   6   8   4       17.22       26.39      7.04 o 
  -6   9   4        4.11        2.32      4.08 o 
  -5   9   4      139.02      164.91      7.48 o 
  -4   9   4       79.76       68.40      4.54 o 
  -3   9   4        9.00        9.70      1.50 o 
  -2   9   4      596.20      600.35      8.38 o 
  -1   9   4     1600.22     1592.96     20.49 o 
   0   9   4       42.10       43.68      1.82 o 
   1   9   4      271.03      260.69      5.54 o 
   2   9   4      271.35      270.18      5.63 o 
   3   9   4      254.73      247.05      7.53 o 
   4   9   4        9.25       15.24      3.87 o 
   5   9   4      190.42      207.86     12.84 o 
   6   9   4       88.25       92.26     12.17 o 
  -6  10   4       28.17       40.34      7.83 o 
  -5  10   4       25.48       29.08      3.87 o 
  -4  10   4      145.66      143.24      4.93 o 
  -3  10   4      611.01      605.39     10.96 o 
  -2  10   4      733.27      743.04     10.26 o 
  -1  10   4       49.41       43.92      1.35 o 
   0  10   4      720.06      711.64     10.96 o 
   1  10   4      440.25      434.21      7.86 o 
   2  10   4      173.42      173.38      4.95 o 
   3  10   4      320.31      320.76      9.21 o 
   4  10   4      143.27      146.12      9.53 o 
   5  10   4        6.10       -0.29      5.63 o 
  -6  11   4       20.22       26.91      7.65 o 
  -5  11   4       84.93       64.20      9.32 o 
  -4  11   4      239.56      250.84      7.04 o 
  -3  11   4      361.29      371.03      7.92 o 
  -2  11   4      446.82      445.70      7.24 o 
  -1  11   4      430.46      410.99      6.95 o 
   0  11   4       76.36       77.75      3.31 o 
   1  11   4      459.36      432.07      7.83 o 
   2  11   4      379.66      379.65      9.35 o 
   3  11   4       65.63       64.20      4.66 o 
   4  11   4       68.93       59.10      7.09 o 
   5  11   4      156.12      157.52     12.46 o 
  -6  12   4       73.36       63.94      9.85 o 
  -5  12   4        6.38        7.89      5.01 o 
  -4  12   4       50.23       53.94      6.54 o 
  -3  12   4      260.91      278.13      7.42 o 
  -2  12   4      504.33      502.34      8.44 o 
  -1  12   4        7.27        7.04      1.47 o 
   0  12   4      327.02      350.86      7.71 o 
   1  12   4      103.30      100.00      5.13 o 
   2  12   4       76.58       70.68      4.02 o 
   3  12   4       12.88       14.07      4.10 o 
   4  12   4      136.80      152.83     16.09 o 
   5  12   4       42.38       32.89     10.61 o 
  -5  13   4       81.18       72.71      8.47 o 
  -4  13   4      253.84      290.24     15.16 o 
  -3  13   4       29.98       29.64      5.60 o 
  -2  13   4       49.52       49.75      2.40 o 
  -1  13   4      497.06      504.63     11.55 o 
   0  13   4       85.78       80.18      3.37 o 
   1  13   4      115.22      106.24      4.22 o 
   2  13   4      424.70      424.27     16.92 o 
   3  13   4      183.09      170.21     15.63 o 
   4  13   4       50.30       36.32      9.70 o 
   5  13   4       99.49       77.75     15.10 o 
  -5  14   4       37.83       49.28      8.18 o 
  -4  14   4      168.04      160.54     11.29 o 
  -3  14   4      163.15      170.68     10.29 o 
  -2  14   4       68.32       67.84      4.51 o 
  -1  14   4       19.72       17.88      2.61 o 
   0  14   4      227.36      239.58      7.42 o 
   1  14   4      182.02      163.15      7.45 o 
   2  14   4       11.30        1.73      5.25 o 
   3  14   4       90.39       80.80     12.31 o 
   4  14   4       88.36       94.25     15.30 o 
  -5  15   4      105.54      108.00     11.76 o 
  -4  15   4       44.43       39.49      7.33 o 
  -3  15   4       13.10       17.03      5.51 o 
  -2  15   4      425.73      446.44     15.19 o 
  -1  15   4      172.39      185.75      8.41 o 
   0  15   4       66.65       69.54      4.87 o 
   1  15   4      168.62      186.22      8.41 o 
   2  15   4      202.59      220.87     17.30 o 
   3  15   4      113.77       87.07     12.78 o 
   4  15   4       42.67       39.05     11.35 o 
  -4  16   4      153.56      164.91     12.75 o 
  -3  16   4      226.35      218.35     14.16 o 
  -2  16   4       19.32        7.33      4.72 o 
  -1  16   4       62.94       60.69      6.95 o 
   0  16   4       39.82       32.89      4.72 o 
   1  16   4      121.21      122.72      7.21 o 
   2  16   4       38.80       29.84      5.04 o 
   3  16   4      183.64      148.20     17.09 o 
  -3  17   4       47.13       51.95      8.38 o 
  -2  17   4      159.26      175.17      9.53 o 
  -1  17   4       88.45      100.00      9.94 o 
   0  17   4       57.09       58.58      5.25 o 
   1  17   4       42.69       39.49      5.60 o 
   2  17   4      122.62      116.36      8.50 o 
   3  17   4       49.21       47.38      6.36 o 
  -3  18   4      183.19      183.44     14.83 o 
  -2  18   4       37.32       54.71     14.95 o 
  -1  18   4       49.54       41.22      8.15 o 
   0  18   4        7.19        2.08      5.63 o 
   1  18   4       45.17       42.10      7.56 o 
   2  18   4       20.78       24.30      6.42 o 
  -1  19   4      160.02      154.09     13.60 o 
   0  19   4       15.07       13.16      6.71 o 
  -2 -18   5       55.53       41.89     11.08 o 
  -1 -18   5      114.91      129.26     18.29 o 
   0 -18   5      161.71      171.12      9.41 o 
   1 -18   5       20.43       14.72      4.98 o 
  -3 -17   5       53.46       48.08      5.95 o 
  -2 -17   5       72.52       75.05      6.83 o 
  -1 -17   5       65.49       67.84      6.22 o 
   0 -17   5       95.53       79.27      7.01 o 
   1 -17   5      140.41      138.76      9.26 o 
   2 -17   5      144.39      162.71     11.35 o 
  -4 -16   5       67.49       73.29      6.16 o 
  -3 -16   5       10.95        9.70      2.35 o 
  -2 -16   5       29.62       34.89      5.86 o 
  -1 -16   5      361.48      371.71     18.50 o 
   0 -16   5       62.10       71.83      5.80 o 
   1 -16   5        6.96        7.04      3.28 o 
   2 -16   5      299.87      321.99     15.98 o 
   3 -16   5      111.41      120.46     10.14 o 
  -4 -15   5       32.62       35.50      4.69 o 
  -3 -15   5      328.24      341.31     13.28 o 
  -2 -15   5      137.30      137.97      9.65 o 
  -1 -15   5       71.07       73.88      5.89 o 
   0 -15   5      421.02      415.86     20.26 o 
   1 -15   5       31.99       31.16      4.19 o 
   2 -15   5       17.16       11.96      5.22 o 
   3 -15   5      103.69      122.34      9.47 o 
  -5 -14   5        3.83        3.22      3.81 o 
  -4 -14   5      118.12      117.85      7.80 o 
  -3 -14   5       14.61        9.38      3.25 o 
  -2 -14   5      243.51      251.92      7.62 o 
  -1 -14   5      331.57      338.79     13.22 o 
   0 -14   5       77.78       71.53      4.63 o 
   1 -14   5       45.41       57.29      6.48 o 
   2 -14   5      207.37      189.50      6.60 o 
   3 -14   5       97.17       81.74      5.28 o 
   4 -14   5        4.72        6.16      3.49 o 
  -5 -13   5       52.83       42.10      5.54 o 
  -4 -13   5       58.73       47.38      4.72 o 
  -3 -13   5      573.21      572.15     27.85 o 
  -2 -13   5      310.67      310.41     10.26 o 
  -1 -13   5        5.49        6.42      2.35 o 
   0 -13   5      483.18      499.27     17.59 o 
   1 -13   5      265.71      296.69     13.57 o 
   2 -13   5       20.77       21.05      2.05 o 
   3 -13   5       79.37       75.96      5.07 o 
   4 -13   5      191.06      174.26      9.03 o 
  -6 -12   5       66.19       52.95      8.24 o 
  -5 -12   5      101.49       94.25     10.96 o 
  -4 -12   5      177.43      188.10     13.63 o 
  -3 -12   5       45.76       42.77      3.58 o 
  -2 -12   5      383.14      408.21     15.22 o 
  -1 -12   5      960.48      964.70     22.34 o 
   0 -12   5       57.56       57.52      4.43 o 
   1 -12   5      163.36      172.03      4.95 o 
   2 -12   5      363.47      387.72     11.46 o 
   3 -12   5      197.14      205.39      8.36 o 
   4 -12   5        6.24        4.95      4.10 o 
   5 -12   5      179.75      174.26     13.10 o 
  -6 -11   5      204.00      194.72     13.87 o 
  -5 -11   5      100.63       73.29      9.67 o 
  -4 -11   5      137.94      128.88      6.60 o 
  -3 -11   5      743.09      779.89     20.08 o 
  -2 -11   5      313.40      315.86      7.92 o 
  -1 -11   5       73.59       69.80      2.58 o 
   0 -11   5      455.14      458.08     10.26 o 
   1 -11   5      298.39      284.43     15.60 o 
   2 -11   5        8.71       12.93      2.08 o 
   3 -11   5      292.75      275.84      7.97 o 
   4 -11   5      179.65      190.44      8.97 o 
   5 -11   5       15.37       17.88      5.51 o 
  -6 -10   5       38.66       32.31      9.35 o 
  -5 -10   5      118.21      143.24     13.93 o 
  -4 -10   5      436.51      429.93     10.64 o 
  -3 -10   5      106.41      113.05      4.37 o 
  -2 -10   5      174.44      156.67      4.72 o 
  -1 -10   5      569.49      566.43     12.23 o 
   0 -10   5      345.14      344.50      8.27 o 
   1 -10   5      257.66      252.48      7.07 o 
   2 -10   5      518.57      530.34     13.40 o 
   3 -10   5      332.28      336.26      8.80 o 
   4 -10   5       48.56       42.10      4.66 o 
   5 -10   5       88.52       84.84      8.82 o 
  -6  -9   5      187.31      201.47     18.47 o 
  -5  -9   5      154.65      148.61      8.36 o 
  -4  -9   5      288.15      288.51      8.15 o 
  -3  -9   5      323.25      341.95      8.85 o 
  -2  -9   5      487.47      475.84     10.47 o 
  -1  -9   5      160.23      161.42      3.93 o 
   0  -9   5      363.95      320.76      6.74 o 
   1  -9   5       65.84       60.42      2.93 o 
   2  -9   5      127.70      125.77      5.36 o 
   3  -9   5      313.86      344.50     11.43 o 
   4  -9   5      256.45      258.49      9.35 o 
   5  -9   5       63.90       60.16      6.65 o 
  -7  -8   5       17.64        2.32      8.77 o 
  -6  -8   5       11.92       14.31      6.74 o 
  -5  -8   5       85.55       68.69      3.99 o 
  -4  -8   5      167.23      169.33      4.90 o 
  -3  -8   5      479.62      484.84     12.08 o 
  -2  -8   5      510.17      475.08     10.44 o 
  -1  -8   5      358.57      312.22      6.04 o 
   0  -8   5      238.89      241.16      4.78 o 
   1  -8   5      515.00      508.50      9.26 o 
   2  -8   5      570.67      531.93     13.43 o 
   3  -8   5       99.67      104.49      5.60 o 
   4  -8   5       67.35       70.10      4.02 o 
   5  -8   5      208.28      234.83     13.10 o 
   6  -8   5       44.55       30.40      6.98 o 
  -7  -7   5       72.19       74.46     15.95 o 
  -6  -7   5      191.54      208.82     17.82 o 
  -5  -7   5      224.35      188.10      7.51 o 
  -4  -7   5      343.62      343.86      8.27 o 
  -3  -7   5      693.67      715.27     14.66 o 
  -2  -7   5      336.98      336.91      7.53 o 
  -1  -7   5      319.52      328.79      6.22 o 
   0  -7   5      923.08      967.90     14.92 o 
   1  -7   5      302.63      289.06      6.39 o 
   2  -7   5      178.27      174.73      4.98 o 
   3  -7   5      425.74      426.38     13.43 o 
   4  -7   5      489.92      491.64     15.19 o 
   5  -7   5       27.53        8.47      5.28 o 
   6  -7   5      108.77      115.63     11.79 o 
  -7  -6   5       68.16       39.93     11.26 o 
  -6  -6   5      102.86       77.16     11.14 o 
  -5  -6   5      102.32       86.75      4.78 o 
  -4  -6   5      394.25      383.67      9.38 o 
  -3  -6   5       83.00       67.55      2.26 o 
  -2  -6   5     1134.54     1137.76     20.79 o 
  -1  -6   5     3601.59     3776.28     52.59 o 
   0  -6   5      194.57      194.25      4.31 o 
   1  -6   5      230.11      238.52      5.28 o 
   2  -6   5       41.92       41.89      2.67 o 
   3  -6   5     1070.65     1045.00     26.56 o 
   4  -6   5       32.13       26.74      3.20 o 
   5  -6   5      242.26      224.45     12.84 o 
   6  -6   5       62.02       58.58      9.18 o 
  -7  -5   5      108.06       94.93     14.01 o 
  -6  -5   5      381.85      379.65     26.03 o 
  -5  -5   5      130.92      115.98      5.16 o 
  -4  -5   5       53.24       49.28      2.64 o 
  -3  -5   5      951.01      948.81     15.83 o 
  -2  -5   5      615.84      631.78     12.05 o 
  -1  -5   5     2625.90     2711.14     37.44 o 
   0  -5   5      798.80      798.15     13.54 o 
   1  -5   5      370.37      375.02      7.30 o 
   2  -5   5       15.74       11.14      1.73 o 
   3  -5   5      588.97      591.15     15.83 o 
   4  -5   5      315.55      311.02     10.26 o 
   5  -5   5       43.55       52.71      5.98 o 
   6  -5   5      231.56      223.42     15.36 o 
  -7  -4   5       95.21       94.25     14.31 o 
  -6  -4   5       14.34       13.81      9.41 o 
  -5  -4   5       55.42       51.71      3.69 o 
  -4  -4   5      409.76      399.94      8.91 o 
  -3  -4   5      245.14      249.75      5.95 o 
  -2  -4   5      992.16     1038.37     16.56 o 
  -1  -4   5     1653.14     1673.20     23.81 o 
   0  -4   5     2669.63     2734.36     42.98 o 
   1  -4   5      211.38      202.93      4.87 o 
   2  -4   5     1979.41     2003.22     32.19 o 
   3  -4   5      617.02      601.17     14.28 o 
   4  -4   5       11.44        8.18      2.35 o 
   5  -4   5      111.86      145.70     10.35 o 
   6  -4   5       36.16       29.29      8.15 o 
  -7  -3   5       90.82       77.75     14.48 o 
  -6  -3   5      325.95      347.67     24.89 o 
  -5  -3   5      369.70      379.65     11.35 o 
  -4  -3   5       18.73       17.03      2.11 o 
  -3  -3   5      991.34     1024.10     17.53 o 
  -2  -3   5      805.19      791.38     10.58 o 
  -1  -3   5       48.31       45.06      1.85 o 
   0  -3   5     2337.61     2346.29     33.19 o 
   1  -3   5      780.04      824.48     13.78 o 
   2  -3   5      150.29      142.01      4.08 o 
   3  -3   5      493.14      498.50     10.70 o 
   4  -3   5      582.69      612.99     15.27 o 
   5  -3   5      101.25      106.24      8.12 o 
   6  -3   5       51.31       56.49      8.77 o 
  -7  -2   5       95.31      103.08     15.30 o 
  -6  -2   5      314.03      285.60     21.40 o 
  -5  -2   5      459.16      444.97     14.45 o 
  -4  -2   5      444.48      443.53      9.38 o 
  -3  -2   5      404.25      427.09      9.21 o 
  -2  -2   5      404.37      356.02      6.45 o 
  -1  -2   5     1252.38     1285.49     18.41 o 
   0  -2   5      623.85      622.34     10.26 o 
   1  -2   5      591.44      577.89      9.06 o 
   2  -2   5     2599.16     2686.22     39.05 o 
   3  -2   5      254.16      257.93      6.60 o 
   4  -2   5       25.15       20.29      1.99 o 
   5  -2   5       79.77       91.62      7.53 o 
   6  -2   5      193.26      204.40     14.69 o 
  -7  -1   5      114.47      131.22     17.65 o 
  -6  -1   5      420.33      426.38     27.59 o 
  -5  -1   5       15.47       15.24      2.93 o 
  -4  -1   5       87.48       86.13      3.49 o 
  -3  -1   5     2168.82     2207.41     38.61 o 
  -2  -1   5      594.60      595.31      9.18 o 
  -1  -1   5       99.19       90.94      2.29 o 
   0  -1   5     2489.30     2479.18     34.10 o 
   1  -1   5     1893.97     1867.66     28.11 o 
   2  -1   5      699.15      698.88     11.76 o 
   3  -1   5      844.58      860.27     15.07 o 
   4  -1   5       58.48       58.31      2.87 o 
   5  -1   5        7.28        9.70      5.34 o 
   6  -1   5       31.57       23.98      7.53 o 
  -7   0   5       99.27       98.62     14.28 o 
  -6   0   5       14.95       11.96      4.98 o 
  -5   0   5        3.45        5.83      2.90 o 
  -4   0   5      145.81      143.65      5.34 o 
  -3   0   5      289.59      275.29      6.24 o 
  -2   0   5       60.82       55.23      1.79 o 
  -1   0   5     2192.99     2223.54     30.69 o 
   0   0   5        8.13        6.16      1.20 o 
   1   0   5      322.65      341.31      6.33 o 
   2   0   5     1217.86     1205.74     19.03 o 
   3   0   5      264.88      279.27      6.30 o 
   4   0   5        4.10       -1.47      2.37 o 
   5   0   5      368.54      377.66     17.30 o 
   6   0   5      129.38      107.30     11.35 o 
  -7   1   5      108.04      109.44     13.98 o 
  -6   1   5      414.45      458.81     20.55 o 
  -5   1   5        9.01       10.58      1.79 o 
  -4   1   5       85.10       77.75      3.93 o 
  -3   1   5     2288.62     2316.53     41.22 o 
  -2   1   5      601.06      607.06     10.96 o 
  -1   1   5      113.46      101.03      2.40 o 
   0   1   5     2511.62     2491.11     34.18 o 
   1   1   5     1974.22     1997.09     29.08 o 
   2   1   5      699.77      695.28     11.73 o 
   3   1   5      806.85      827.44     14.78 o 
   4   1   5       60.39       60.95      4.28 o 
   5   1   5        5.09        5.83      5.28 o 
   6   1   5       31.73       34.30      7.62 o 
  -7   2   5       91.74      100.67     15.80 o 
  -6   2   5      301.62      277.54     14.83 o 
  -5   2   5      484.43      503.87     13.84 o 
  -4   2   5      417.70      409.59      9.00 o 
  -3   2   5      397.05      397.89      8.88 o 
  -2   2   5      383.27      336.26      5.66 o 
  -1   2   5     1148.89     1142.39     16.21 o 
   0   2   5      623.42      624.92     10.26 o 
   1   2   5      534.71      521.72      8.59 o 
   2   2   5     2633.48     2743.33     39.46 o 
   3   2   5      242.49      250.31      5.95 o 
   4   2   5       34.18       30.20      4.13 o 
   5   2   5       80.56       89.33      6.48 o 
   6   2   5      190.49      188.57     14.57 o 
  -7   3   5       83.90       94.58     15.66 o 
  -6   3   5      291.47      301.44     11.29 o 
  -5   3   5      361.24      389.06     10.82 o 
  -4   3   5       31.97       27.62      1.99 o 
  -3   3   5     1046.73     1057.22     20.05 o 
  -2   3   5      753.24      743.04     11.20 o 
  -1   3   5       47.58       42.57      1.55 o 
   0   3   5     2361.86     2386.28     33.45 o 
   1   3   5      725.49      780.83     12.43 o 
   2   3   5      149.30      159.66      3.90 o 
   3   3   5      455.76      463.21      9.59 o 
   4   3   5      565.02      564.79     15.45 o 
   5   3   5       91.82       97.60      6.77 o 
   6   3   5       40.97       38.41      7.65 o 
  -7   4   5      100.77      116.74     18.88 o 
  -6   4   5       15.74       19.67      3.49 o 
  -5   4   5       56.08       57.78      3.90 o 
  -4   4   5      433.92      426.38      9.91 o 
  -3   4   5      240.85      240.63      4.78 o 
  -2   4   5     1026.65     1089.77     16.95 o 
  -1   4   5     1618.20     1613.51     23.39 o 
   0   4   5     2593.92     2763.09     37.79 o 
   1   4   5      183.19      180.21      4.13 o 
   2   4   5     1945.15     1965.08     30.37 o 
   3   4   5      630.65      636.09     11.23 o 
   4   4   5       15.16       11.96      3.20 o 
   5   4   5      119.89      144.88      8.65 o 
   6   4   5       37.96       47.85      9.70 o 
  -7   5   5       95.19       96.60     14.81 o 
  -6   5   5      393.09      411.67     14.60 o 
  -5   5   5      141.70      131.22      6.27 o 
  -4   5   5       43.82       35.09      2.84 o 
  -3   5   5      990.63     1008.79     16.33 o 
  -2   5   5      633.97      634.36     10.35 o 
  -1   5   5     2587.24     2728.99     41.13 o 
   0   5   5      797.99      777.01     12.40 o 
   1   5   5      385.53      383.00      7.36 o 
   2   5   5       16.16       13.43      1.76 o 
   3   5   5      606.26      592.82     11.67 o 
   4   5   5      342.40      363.82     12.40 o 
   5   5   5       40.40       23.81      4.69 o 
   6   5   5      222.46      222.40     13.28 o 
  -7   6   5       58.57       29.29     11.67 o 
  -6   6   5       95.12       77.16      5.72 o 
  -5   6   5      146.71      133.98      7.12 o 
  -4   6   5      413.77      411.67     11.11 o 
  -3   6   5       83.36       76.25      2.99 o 
  -2   6   5     1137.83     1141.22     17.36 o 
  -1   6   5     3654.91     3793.13     48.52 o 
   0   6   5      208.18      203.93      4.40 o 
   1   6   5      204.08      202.93      4.87 o 
   2   6   5       54.25       49.52      2.40 o 
   3   6   5     1071.61     1093.17     20.38 o 
   4   6   5       23.53       26.03      3.84 o 
   5   6   5      263.48      245.44     11.26 o 
   6   6   5       78.41       73.29      8.50 o 
  -7   7   5       74.29       56.23     12.84 o 
  -6   7   5      186.02      180.65      9.21 o 
  -5   7   5      229.14      215.30      8.03 o 
  -4   7   5      355.07      371.71      9.91 o 
  -3   7   5      714.08      700.70     12.69 o 
  -2   7   5      326.76      315.27      6.07 o 
  -1   7   5      303.80      311.02      5.42 o 
   0   7   5      897.93      949.87     14.78 o 
   1   7   5      258.74      236.94      4.75 o 
   2   7   5      179.65      170.68      4.02 o 
   3   7   5      419.76      439.93     10.79 o 
   4   7   5      482.39      520.93     14.86 o 
   5   7   5       29.45       28.17      5.28 o 
   6   7   5       98.52       80.50     10.76 o 
  -6   8   5       13.58       17.30      3.84 o 
  -5   8   5      100.73      103.78      5.92 o 
  -4   8   5      182.59      191.41      6.63 o 
  -3   8   5      472.98      481.09      9.00 o 
  -2   8   5      489.24      455.14      8.03 o 
  -1   8   5      370.11      324.45      5.54 o 
   0   8   5      246.03      254.65      4.93 o 
   1   8   5      519.94      505.42      8.47 o 
   2   8   5      512.93      487.10      8.33 o 
   3   8   5       78.26       73.00      4.98 o 
   4   8   5       80.93       84.23      6.27 o 
   5   8   5      181.98      171.12     11.64 o 
   6   8   5       45.66       39.93      8.44 o 
  -6   9   5      175.01      175.64     12.69 o 
  -5   9   5      157.81      156.67      7.30 o 
  -4   9   5      280.42      280.42      8.03 o 
  -3   9   5      317.01      326.30      8.03 o 
  -2   9   5      533.41      519.38      7.80 o 
  -1   9   5      155.38      158.81      3.02 o 
   0   9   5      372.47      356.02      6.45 o 
   1   9   5       38.86       36.73      1.67 o 
   2   9   5      127.86      132.39      3.93 o 
   3   9   5      325.48      357.96     11.67 o 
   4   9   5      276.56      273.00     14.72 o 
   5   9   5       69.78       71.83      8.12 o 
  -6  10   5       43.05       23.98      8.21 o 
  -5  10   5       93.56      100.67      5.51 o 
  -4  10   5      434.13      458.81     11.73 o 
  -3  10   5      109.75      111.26      3.99 o 
  -2  10   5      226.28      206.36      4.43 o 
  -1  10   5      602.24      601.17      9.23 o 
   0  10   5      329.93      323.22      6.16 o 
   1  10   5      268.95      251.39      5.42 o 
   2  10   5      486.53      504.63     10.76 o 
   3  10   5      324.57      309.21     11.43 o 
   4  10   5       45.28       41.01      6.13 o 
   5  10   5       96.81      103.78     10.11 o 
  -6  11   5      188.50      207.36     14.31 o 
  -5  11   5       99.18      102.05      8.65 o 
  -4  11   5      140.72      133.19      6.71 o 
  -3  11   5      730.81      757.08     14.13 o 
  -2  11   5      311.72      314.04      6.68 o 
  -1  11   5       84.13       80.18      2.46 o 
   0  11   5      434.98      435.65      7.86 o 
   1  11   5      236.94      238.52      5.80 o 
   2  11   5        9.00        8.77      2.35 o 
   3  11   5      280.14      272.44     13.57 o 
   4  11   5      179.85      191.88     12.81 o 
   5  11   5       14.31        7.89      8.74 o 
  -6  12   5       69.33       59.63      7.42 o 
  -5  12   5       75.20       69.80      7.74 o 
  -4  12   5      166.87      190.91     11.35 o 
  -3  12   5       46.23       45.73      3.69 o 
  -2  12   5      410.35      410.29      8.33 o 
  -1  12   5      993.30     1003.37     16.27 o 
   0  12   5       50.65       46.91      3.28 o 
   1  12   5      191.87      188.10      6.57 o 
   2  12   5      308.13      317.71      9.76 o 
   3  12   5      200.49      199.06     11.11 o 
   4  12   5        3.54       19.06     11.37 o 
   5  12   5      173.78      179.27     22.02 o 
  -5  13   5       52.32       38.20      6.77 o 
  -4  13   5       51.00       45.50      6.24 o 
  -3  13   5      579.07      649.10     23.57 o 
  -2  13   5      336.08      321.99      9.21 o 
  -1  13   5        6.71        7.89      2.02 o 
   0  13   5      462.30      481.82     12.02 o 
   1  13   5      269.23      271.30     11.84 o 
   2  13   5       20.34       16.18      4.40 o 
   3  13   5       73.44       62.56     10.29 o 
   4  13   5      188.64      186.22     19.17 o 
  -5  14   5        2.49        6.42      6.77 o 
  -4  14   5      115.66      115.98      9.97 o 
  -3  14   5       14.77       23.81      6.19 o 
  -2  14   5      253.99      249.22     12.43 o 
  -1  14   5      352.96      339.43     11.35 o 
   0  14   5       88.85       86.13      5.72 o 
   1  14   5       53.26       39.49      5.16 o 
   2  14   5      231.09      236.94     17.38 o 
   3  14   5       88.91       76.25     11.96 o 
   4  14   5        7.87       -0.59      9.44 o 
  -4  15   5       40.15       60.16      8.50 o 
  -3  15   5      326.74      340.05     15.80 o 
  -2  15   5      144.80      136.76      9.62 o 
  -1  15   5       62.61       61.77      7.27 o 
   0  15   5      414.44      408.21     14.54 o 
   1  15   5       40.02       34.10      5.01 o 
   2  15   5       16.94       18.76      8.15 o 
   3  15   5      105.87       91.62     13.43 o 
  -4  16   5       54.27       47.38      8.24 o 
  -3  16   5       10.42        1.17      5.25 o 
  -2  16   5       18.53       20.76      5.92 o 
  -1  16   5      327.42      320.76     15.95 o 
   0  16   5       61.68       67.55      9.00 o 
   1  16   5        9.70       13.43      4.63 o 
   2  16   5      321.44      345.76     18.47 o 
   3  16   5       97.55       95.57     14.39 o 
  -3  17   5       53.90       52.21     10.88 o 
  -2  17   5       60.80       78.98      9.73 o 
  -1  17   5       57.90       56.76      7.74 o 
   0  17   5       78.61       72.12      8.44 o 
   1  17   5      150.08      151.98     12.66 o 
   2  17   5      145.55      168.89     11.58 o 
  -2  18   5       61.13       59.89      9.26 o 
  -1  18   5      110.92      111.26     11.55 o 
   0  18   5      158.34      156.23     13.69 o 
   1  18   5       26.56       38.41      7.65 o 
  -1 -18   6       20.52       22.02      5.31 o 
   0 -18   6      181.37      191.41     12.31 o 
  -3 -17   6       14.71       16.48      5.01 o 
  -2 -17   6      135.57      114.16     11.35 o 
  -1 -17   6      218.94      236.41     17.91 o 
   0 -17   6       13.03       10.58      4.46 o 
   1 -17   6       99.02       86.13      7.94 o 
   2 -17   6       20.08       14.31      4.66 o 
  -4 -16   6       74.70       71.83      6.98 o 
  -3 -16   6       59.66       68.10      8.21 o 
  -2 -16   6       58.92       57.78      8.33 o 
  -1 -16   6        4.78       -3.81      5.01 o 
   0 -16   6      117.69      130.05     11.32 o 
   1 -16   6      126.18      117.09      8.88 o 
   2 -16   6       71.01       67.55      7.33 o 
  -4 -15   6      132.54      151.98      9.70 o 
  -3 -15   6       11.76       10.26      2.96 o 
  -2 -15   6      162.35      149.05      7.09 o 
  -1 -15   6      335.06      350.22     20.52 o 
   0 -15   6      115.72      124.63      9.56 o 
   1 -15   6      143.75      146.12     11.58 o 
   2 -15   6       49.27       50.98      6.36 o 
   3 -15   6       12.52        9.94      4.95 o 
  -5 -14   6       61.87       43.92      6.36 o 
  -4 -14   6       17.57       17.03      5.51 o 
  -3 -14   6      176.75      183.44     13.46 o 
  -2 -14   6      336.54      351.51     20.55 o 
  -1 -14   6        0.34        2.93      3.52 o 
   0 -14   6      127.89      134.77     10.35 o 
   1 -14   6      206.28      229.61     14.01 o 
   2 -14   6       41.37       48.31      3.58 o 
   3 -14   6      177.91      188.10      8.91 o 
  -5 -13   6      119.31       94.25     13.31 o 
  -4 -13   6      204.54      224.98     15.42 o 
  -3 -13   6       47.78       40.13      8.24 o 
  -2 -13   6      238.00      232.75     10.44 o 
  -1 -13   6      353.90      357.96     14.25 o 
   0 -13   6       88.75       90.62      7.18 o 
   1 -13   6      349.83      356.02      9.70 o 
   2 -13   6      271.85      298.48     12.43 o 
   3 -13   6       73.64       83.29      7.18 o 
   4 -13   6       28.40       12.93      4.08 o 
  -5 -12   6      207.60      262.36     19.96 o 
  -4 -12   6       72.84       70.68      8.36 o 
  -3 -12   6      725.29      743.94     21.49 o 
  -2 -12   6      379.64      379.01     11.99 o 
  -1 -12   6        1.76        2.32      1.14 o 
   0 -12   6      843.97      848.25     17.94 o 
   1 -12   6      285.34      290.24      9.32 o 
   2 -12   6        3.65        6.42      2.61 o 
   3 -12   6      202.93      219.35      9.12 o 
   4 -12   6      229.37      236.41     11.58 o 
  -6 -11   6        3.52       -7.27      7.27 o 
  -5 -11   6      103.43       69.80      9.44 o 
  -4 -11   6      179.93      187.16     10.32 o 
  -3 -11   6       30.35       27.26      2.87 o 
  -2 -11   6      124.81      126.94      4.63 o 
  -1 -11   6      340.23      354.73      9.67 o 
   0 -11   6       52.12       56.00      3.34 o 
   1 -11   6      221.77      210.32      6.95 o 
   2 -11   6      247.25      239.05      9.00 o 
   3 -11   6       98.35      101.03      4.81 o 
   4 -11   6       22.97       17.03      3.55 o 
   5 -11   6      136.55      137.97     12.87 o 
  -6 -10   6      115.45      118.21     16.74 o 
  -5 -10   6       74.28       73.59     10.00 o 
  -4 -10   6       38.94       29.29      4.08 o 
  -3 -10   6      409.10      428.52     11.35 o 
  -2 -10   6      272.23      267.93      7.30 o 
  -1 -10   6       76.20       70.98      2.87 o 
   0 -10   6      323.86      331.90      8.74 o 
   1 -10   6     1076.00     1090.88     22.63 o 
   2 -10   6       71.15       68.40      4.54 o 
   3 -10   6      185.57      185.28      8.38 o 
   4 -10   6      460.14      503.87     16.92 o 
   5 -10   6       15.04        9.38      5.57 o 
  -6  -9   6        7.67        2.93      7.92 o 
  -5  -9   6      209.03      244.39     17.68 o 
  -4  -9   6      287.76      299.06      9.47 o 
  -3  -9   6       21.41       21.05      2.35 o 
  -2  -9   6      465.19      475.84     11.20 o 
  -1  -9   6      662.88      668.45     12.40 o 
   0  -9   6      107.59       96.60      4.72 o 
   1  -9   6       34.92       34.30      2.40 o 
   2  -9   6      609.78      633.51     17.24 o 
   3  -9   6      102.30       97.95      5.78 o 
   4  -9   6      232.45      251.39      9.76 o 
   5  -9   6      178.61      170.21     12.52 o 
  -6  -8   6      217.69      239.05     20.64 o 
  -5  -8   6      203.38      178.36     10.96 o 
  -4  -8   6       37.30       32.89      3.14 o 
  -3  -8   6      690.56      709.79     16.42 o 
  -2  -8   6      456.05      456.61     10.23 o 
  -1  -8   6       17.00       16.48      1.52 o 
   0  -8   6      973.65     1000.12     16.24 o 
   1  -8   6      233.94      231.69      6.24 o 
   2  -8   6       81.65       84.55      3.78 o 
   3  -8   6     1400.03     1408.65     37.26 o 
   4  -8   6      342.25      362.50     12.40 o 
   5  -8   6        9.68        9.09      5.28 o 
  -7  -7   6       36.31       35.09     11.96 o 
  -6  -7   6       39.75       41.01      9.00 o 
  -5  -7   6      278.29      283.88      9.23 o 
  -4  -7   6      133.29      127.70      5.42 o 
  -3  -7   6      183.91      185.75      6.07 o 
  -2  -7   6      450.78      448.61      9.44 o 
  -1  -7   6      439.38      431.37      8.53 o 
   0  -7   6      470.54      481.09      8.27 o 
   1  -7   6       95.24       92.26      3.28 o 
   2  -7   6      803.71      809.79     18.53 o 
   3  -7   6      152.71      153.24      7.21 o 
   4  -7   6      125.02      120.08      6.01 o 
   5  -7   6       62.71       58.84      8.41 o 
  -7  -6   6       66.13       48.08     15.19 o 
  -6  -6   6      101.26       96.60     11.11 o 
  -5  -6   6      188.54      181.59      6.45 o 
  -4  -6   6      234.80      222.93      6.13 o 
  -3  -6   6      271.89      288.51      7.56 o 
  -2  -6   6      502.71      544.65     10.38 o 
  -1  -6   6      185.56      175.17      4.08 o 
   0  -6   6     1879.64     1889.91     29.79 o 
   1  -6   6      710.97      733.71     13.93 o 
   2  -6   6      174.85      172.47      5.39 o 
   3  -6   6      256.89      258.49      9.35 o 
   4  -6   6      555.30      562.36     17.06 o 
   5  -6   6       15.16        9.94      4.95 o 
   6  -6   6       36.46       53.44     10.26 o 
  -7  -5   6       73.19       80.50     16.27 o 
  -6  -5   6        1.64        3.22      9.67 o 
  -5  -5   6      487.52      467.66     13.34 o 
  -4  -5   6      131.08      140.78      4.46 o 
  -3  -5   6      106.37      105.19      4.22 o 
  -2  -5   6     1680.16     1701.35     26.82 o 
  -1  -5   6     4962.50     5173.96     71.45 o 
   0  -5   6      647.04      656.11     12.28 o 
   1  -5   6      455.64      466.17      9.62 o 
   2  -5   6      851.75      818.59     18.62 o 
   3  -5   6       51.77       58.05      3.93 o 
   4  -5   6       63.97       60.95      6.68 o 
   5  -5   6      158.65      171.56     11.67 o 
   6  -5   6       65.52       74.46     10.06 o 
  -7  -4   6       64.93       70.68     13.25 o 
  -6  -4   6      322.65      335.03     25.07 o 
  -5  -4   6      130.97      132.39      6.30 o 
  -4  -4   6      272.29      248.14      6.48 o 
  -3  -4   6      847.37      816.65     12.72 o 
  -2  -4   6     2155.61     2159.42     33.42 o 
  -1  -4   6      472.89      495.46      9.15 o 
   0  -4   6     3169.33     3410.99     52.01 o 
   1  -4   6     1676.03     1692.87     26.77 o 
   2  -4   6       97.90       92.93      3.96 o 
   3  -4   6      486.66      478.83     11.99 o 
   4  -4   6      277.15      285.60     12.72 o 
   5  -4   6       97.00       80.50      7.39 o 
   6  -4   6       57.07       68.40      8.77 o 
  -7  -3   6       35.69        4.37      9.65 o 
  -6  -3   6       79.74       80.50      7.39 o 
  -5  -3   6       80.90       75.34      5.04 o 
  -4  -3   6      406.88      401.99      9.62 o 
  -3  -3   6      164.81      161.42      3.49 o 
  -2  -3   6     2297.58     2329.75     31.40 o 
  -1  -3   6     2142.47     2115.09     29.93 o 
   0  -3   6      607.71      633.51     10.35 o 
   1  -3   6     1182.83     1273.26     19.55 o 
   2  -3   6       88.40       87.72      3.52 o 
   3  -3   6       70.38       75.05      4.75 o 
   4  -3   6        7.70        8.18      4.69 o 
   5  -3   6      145.16      140.40     10.14 o 
   6  -3   6       39.98       15.51      6.48 o 
  -7  -2   6       14.69       31.72     12.93 o 
  -6  -2   6      292.35      297.89     15.95 o 
  -5  -2   6      274.61      278.13     10.85 o 
  -4  -2   6       20.89       22.81      2.29 o 
  -3  -2   6     1079.03     1061.68     17.85 o 
  -2  -2   6     1425.88     1425.39     21.99 o 
  -1  -2   6      389.22      411.67      6.95 o 
   0  -2   6      771.52      718.97     11.02 o 
   1  -2   6     1473.41     1500.03     22.54 o 
   2  -2   6       90.68       98.62      3.40 o 
   3  -2   6      871.45      861.27     18.09 o 
   4  -2   6      407.65      407.50     16.59 o 
   5  -2   6       67.66       67.55      7.33 o 
   6  -2   6      136.72      151.57     13.49 o 
  -7  -1   6      118.88      105.89     15.51 o 
  -6  -1   6       21.02       12.93      5.31 o 
  -5  -1   6      274.46      279.27      9.73 o 
  -4  -1   6      359.17      357.31      9.70 o 
  -3  -1   6      125.83      135.97      3.99 o 
  -2  -1   6     1443.59     1463.15     20.96 o 
  -1  -1   6     1058.49     1051.65     15.54 o 
   0  -1   6      323.18      294.34      5.28 o 
   1  -1   6     1048.97     1090.88     16.97 o 
   2  -1   6     1197.93     1250.13     19.38 o 
   3  -1   6       32.74       33.10      2.55 o 
   4  -1   6      116.73      113.43      7.65 o 
   5  -1   6       77.84       61.51      6.71 o 
   6  -1   6       49.29       50.75      8.30 o 
  -7   0   6       10.80       27.26     10.91 o 
  -6   0   6      458.73      468.40     20.76 o 
  -5   0   6      615.85      605.39     18.53 o 
  -4   0   6      203.66      210.82      6.95 o 
  -3   0   6      381.19      357.31      7.12 o 
  -2   0   6      633.28      591.97     11.67 o 
  -1   0   6      733.34      754.26     11.29 o 
   0   0   6      191.95      180.65      3.69 o 
   1   0   6      911.30      921.58     14.54 o 
   2   0   6       30.30       37.79      2.32 o 
   3   0   6      393.91      446.44      9.41 o 
   4   0   6      405.64      401.32     13.05 o 
   5   0   6        5.97        9.70      5.34 o 
   6   0   6      139.68      116.36     11.08 o 
  -7   1   6      119.28      123.86     16.77 o 
  -6   1   6       22.80       25.51      5.89 o 
  -5   1   6      243.42      248.67     11.35 o 
  -4   1   6      336.64      345.76      9.56 o 
  -3   1   6      132.21      146.12      4.13 o 
  -2   1   6     1475.39     1508.00     23.92 o 
  -1   1   6     1113.06     1141.22     17.36 o 
   0   1   6      284.91      257.93      4.95 o 
   1   1   6     1074.78     1098.83     17.03 o 
   2   1   6     1172.43     1241.69     19.32 o 
   3   1   6       32.38       31.72      2.90 o 
   4   1   6      116.06      115.63      6.63 o 
   5   1   6       53.35       37.14      6.48 o 
   6   1   6       51.45       42.77      9.18 o 
  -7   2   6       24.31       36.12     10.50 o 
  -6   2   6      285.58      293.17     15.24 o 
  -5   2   6      260.54      271.30     12.40 o 
  -4   2   6       33.10       37.58      3.58 o 
  -3   2   6      989.20      971.09     17.06 o 
  -2   2   6     1412.64     1430.58     22.02 o 
  -1   2   6      367.71      387.04      6.74 o 
   0   2   6      807.25      768.45     12.34 o 
   1   2   6     1458.04     1486.81     22.46 o 
   2   2   6       89.66       90.30      3.25 o 
   3   2   6      866.87      879.45     18.29 o 
   4   2   6      343.52      372.35     12.55 o 
   5   2   6       69.04       67.25      6.19 o 
   6   2   6      137.76      132.78     12.64 o 
  -7   3   6       39.50       47.14     11.99 o 
  -6   3   6       83.33       68.40      7.36 o 
  -5   3   6       49.12       51.22      2.93 o 
  -4   3   6      382.20      377.01     13.95 o 
  -3   3   6      161.14      156.67      4.28 o 
  -2   3   6     2241.53     2306.65     36.18 o 
  -1   3   6     2191.11     2176.95     30.34 o 
   0   3   6      655.25      663.15     10.58 o 
   1   3   6     1271.41     1362.74     20.23 o 
   2   3   6       58.45       56.23      2.58 o 
   3   3   6       62.99       58.58      3.93 o 
   4   3   6        5.04        1.17      3.52 o 
   5   3   6      138.95      146.97      8.71 o 
   6   3   6       47.34       29.64      7.09 o 
  -7   4   6       65.95       62.03     14.57 o 
  -6   4   6      341.82      369.72     17.77 o 
  -5   4   6      118.63      114.16      5.48 o 
  -4   4   6      309.20      303.81      9.56 o 
  -3   4   6      814.61      789.47     14.42 o 
  -2   4   6     2209.37     2272.26     34.27 o 
  -1   4   6      452.57      476.58      8.24 o 
   0   4   6     3166.38     3319.61     45.38 o 
   1   4   6     1756.04     1797.30     27.59 o 
   2   4   6       95.55      100.00      3.43 o 
   3   4   6      479.25      496.98     12.99 o 
   4   4   6      289.10      301.44     11.29 o 
   5   4   6       92.18       69.80      6.57 o 
   6   4   6       57.92       48.08      6.65 o 
  -7   5   6       82.89       67.25     16.01 o 
  -6   5   6        1.08        4.95      5.57 o 
  -5   5   6      503.35      510.05     15.48 o 
  -4   5   6      144.59      149.87      5.45 o 
  -3   5   6       99.61      104.13      3.49 o 
  -2   5   6     1567.44     1576.60     23.10 o 
  -1   5   6     4923.30     5159.18     78.72 o 
   0   5   6      696.71      717.12     10.99 o 
   1   5   6      489.67      487.86      9.09 o 
   2   5   6      857.21      846.26     14.95 o 
   3   5   6       32.16       34.89      2.84 o 
   4   5   6       74.09       79.89      5.80 o 
   5   5   6      129.84      149.05      9.21 o 
   6   5   6       62.08       72.71      8.18 o 
  -7   6   6       75.27       85.49     15.83 o 
  -6   6   6      101.52       98.27      8.82 o 
  -5   6   6      192.43      191.41      8.53 o 
  -4   6   6      261.13      264.58      7.80 o 
  -3   6   6      257.28      262.36      6.65 o 
  -2   6   6      465.54      484.84      8.30 o 
  -1   6   6      171.95      161.42      3.49 o 
   0   6   6     1831.22     1849.92     26.50 o 
   1   6   6      693.19      689.88     12.61 o 
   2   6   6      177.63      177.46      5.01 o 
   3   6   6      310.45      314.04      8.50 o 
   4   6   6      551.64      557.49     18.59 o 
   5   6   6       18.65        9.94      4.43 o 
   6   6   6       30.73        8.18     10.29 o 
  -7   7   6       36.78       24.66     12.08 o 
  -6   7   6       40.44       36.73      6.22 o 
  -5   7   6      272.62      287.92      9.29 o 
  -4   7   6      182.33      178.36      5.95 o 
  -3   7   6      190.84      195.69      6.22 o 
  -2   7   6      470.07      475.84      8.21 o 
  -1   7   6      420.44      387.04      6.74 o 
   0   7   6      476.57      475.84      8.21 o 
   1   7   6       98.77       98.62      3.05 o 
   2   7   6      855.54      868.31     15.13 o 
   3   7   6      183.26      183.90      6.51 o 
   4   7   6      135.12      122.72      7.21 o 
   5   7   6       76.79       68.95      9.38 o 
  -6   8   6      226.27      237.47     15.83 o 
  -5   8   6      216.70      203.93      7.83 o 
  -4   8   6       26.10       21.05      2.67 o 
  -3   8   6      702.12      711.64     16.45 o 
  -2   8   6      422.43      443.53      7.94 o 
  -1   8   6       13.01       10.26      0.88 o 
   0   8   6      946.42      987.16     16.15 o 
   1   8   6      228.52      233.27      5.22 o 
   2   8   6       79.52       70.98      3.17 o 
   3   8   6     1418.80     1497.39     30.49 o 
   4   8   6      396.29      429.93     14.19 o 
   5   8   6        8.21        4.08      5.89 o 
  -6   9   6        7.74       14.07      5.51 o 
  -5   9   6      203.20      231.69      8.33 o 
  -4   9   6      294.82      290.24      8.77 o 
  -3   9   6       21.35       17.88      2.32 o 
  -2   9   6      466.11      478.07      8.97 o 
  -1   9   6      676.72      695.28      9.94 o 
   0   9   6       87.88       77.46      2.73 o 
   1   9   6       22.74       18.18      1.76 o 
   2   9   6      559.43      543.04     12.78 o 
   3   9   6      104.54      110.88      5.42 o 
   4   9   6      222.15      216.83     13.10 o 
   5   9   6      184.80      167.99     14.19 o 
  -6  10   6       94.02      105.89     14.81 o 
  -5  10   6       77.78       65.02      5.51 o 
  -4  10   6       28.47       21.69      3.20 o 
  -3  10   6      403.43      415.86     10.47 o 
  -2  10   6      284.01      283.88      6.92 o 
  -1  10   6       83.63       76.25      2.40 o 
   0  10   6      319.30      320.76      6.74 o 
   1  10   6      979.69      973.23     17.09 o 
   2  10   6       70.12       57.52      2.84 o 
   3  10   6      169.58      164.91     10.55 o 
   4  10   6      460.59      480.33     21.75 o 
   5  10   6       19.18       22.81      8.18 o 
  -6  11   6        2.89        1.73      7.59 o 
  -5  11   6      103.65       91.94      8.21 o 
  -4  11   6      182.40      199.53      8.71 o 
  -3  11   6       32.27       28.17      2.90 o 
  -2  11   6      138.03      130.81      4.31 o 
  -1  11   6      359.33      361.21      6.51 o 
   0  11   6       62.80       59.89      2.64 o 
   1  11   6      210.43      190.91      5.22 o 
   2  11   6      231.46      220.87      8.15 o 
   3  11   6       95.57       87.72      8.00 o 
   4  11   6       19.55       11.37      6.13 o 
   5  11   6      145.27      157.96     18.94 o 
  -5  12   6      199.92      216.33     15.10 o 
  -4  12   6       61.18       46.20      6.04 o 
  -3  12   6      777.71      777.95     27.70 o 
  -2  12   6      376.16      381.68     10.70 o 
  -1  12   6        2.06        2.32      1.14 o 
   0  12   6      875.30      884.55     18.32 o 
   1  12   6      258.81      250.31      7.59 o 
   2  12   6        3.24        4.37      4.08 o 
   3  12   6      189.79      201.47     12.14 o 
   4  12   6      233.16      224.45     22.57 o 
  -5  13   6      116.65      117.09     10.00 o 
  -4  13   6      200.00      189.50     11.79 o 
  -3  13   6       49.91       44.83      8.47 o 
  -2  13   6      242.38      241.72     12.25 o 
  -1  13   6      360.10      356.67     10.35 o 
   0  13   6       76.68       83.90      5.01 o 
   1  13   6      331.57      309.82     11.46 o 
   2  13   6      284.04      290.24     20.99 o 
   3  13   6       75.11       83.29     12.49 o 
   4  13   6       27.38       32.89     14.13 o 
  -5  14   6       63.41       67.84      9.29 o 
  -4  14   6       17.33       12.93      6.16 o 
  -3  14   6      176.93      188.10     20.67 o 
  -2  14   6      352.46      330.64     14.34 o 
  -1  14   6        0.77       -4.08      4.08 o 
   0  14   6      131.99      136.35      6.80 o 
   1  14   6      215.35      243.30     17.62 o 
   2  14   6       40.17       40.78     10.06 o 
   3  14   6      171.01      176.08     20.43 o 
  -4  15   6      131.33      164.03     11.84 o 
  -3  15   6       13.41       18.47      7.94 o 
  -2  15   6      153.23      152.83     10.58 o 
  -1  15   6      341.90      328.17     15.51 o 
   0  15   6      116.99      138.76     10.09 o 
   1  15   6      153.88      154.09      9.79 o 
   2  15   6       56.40       50.48     11.93 o 
   3  15   6       19.35       14.07     10.03 o 
  -4  16   6       69.74       57.29     15.04 o 
  -3  16   6       58.56       50.75     11.70 o 
  -2  16   6       67.58       51.71      7.15 o 
  -1  16   6        3.25        1.47      4.98 o 
   0  16   6      111.13      107.30     10.29 o 
   1  16   6      114.54      110.17     10.79 o 
   2  16   6       71.09       54.21     12.11 o 
  -3  17   6       15.74       25.51     10.55 o 
  -2  17   6      136.52      135.56     12.75 o 
  -1  17   6      221.77      242.25     15.98 o 
   0  17   6       17.28       18.47      7.07 o 
   1  17   6      102.18      106.24     11.29 o 
   2  17   6       29.05       28.35      7.65 o 
  -2  18   6       82.65       65.58     14.98 o 
  -1  18   6       22.16       30.20      7.71 o 
   0  18   6      167.46      142.83     14.34 o 
  -2 -17   7       10.70       10.82      5.51 o 
  -1 -17   7        6.84        8.18      5.86 o 
   0 -17   7       42.06       31.93      7.36 o 
   1 -17   7       53.38       43.68      6.80 o 
  -3 -16   7        3.92        2.32      4.95 o 
  -2 -16   7       74.40       68.95     10.52 o 
  -1 -16   7       45.70       49.52      7.71 o 
   0 -16   7       77.04      102.76     10.41 o 
   1 -16   7       13.42        7.89      5.57 o 
   2 -16   7      205.60      201.47     14.10 o 
  -4 -15   7        1.23       -2.61      2.61 o 
  -3 -15   7      184.94      193.78     17.15 o 
  -2 -15   7        1.85        3.55      6.19 o 
  -1 -15   7        6.43        7.59      4.72 o 
   0 -15   7      289.35      307.42     19.20 o 
   1 -15   7       62.00       51.71      8.12 o 
   2 -15   7        4.73        4.08      4.37 o 
  -4 -14   7       62.65       70.10     11.46 o 
  -3 -14   7       16.47       27.26      8.24 o 
  -2 -14   7       82.24       89.01      8.74 o 
  -1 -14   7      467.49      535.09     26.15 o 
   0 -14   7       65.72       60.95      8.03 o 
   1 -14   7       87.75       87.72      4.81 o 
   2 -14   7      123.37      107.30      7.45 o 
   3 -14   7       28.22       26.03      4.37 o 
  -5 -13   7       18.15       12.55      7.65 o 
  -4 -13   7       89.18       92.26     12.17 o 
  -3 -13   7      135.51      155.79     12.40 o 
  -2 -13   7      123.57      118.59      6.33 o 
  -1 -13   7       22.52       20.58      2.02 o 
   0 -13   7      233.91      264.58      8.91 o 
   1 -13   7      221.78      227.56      9.29 o 
   2 -13   7       59.79       68.69      5.95 o 
   3 -13   7       42.03       32.31      4.66 o 
  -5 -12   7       73.11       96.60     13.81 o 
  -4 -12   7      321.35      358.60     23.34 o 
  -3 -12   7       13.47       13.16      3.49 o 
  -2 -12   7      198.09      201.47      6.80 o 
  -1 -12   7      354.87      375.67     11.29 o 
   0 -12   7      192.33      215.30      8.03 o 
   1 -12   7      130.88      135.97      6.39 o 
   2 -12   7      443.98      461.01     17.65 o 
   3 -12   7      106.58      108.00      8.18 o 
   4 -12   7       23.94       19.35      5.57 o 
  -5 -11   7       61.05       66.14     11.99 o 
  -4 -11   7       57.29       50.25      5.34 o 
  -3 -11   7      316.99      316.48      9.73 o 
  -2 -11   7       71.90       71.83      3.78 o 
  -1 -11   7        5.78        6.77      1.79 o 
   0 -11   7      387.67      421.46     11.96 o 
   1 -11   7      422.72      444.27     10.82 o 
   2 -11   7        5.74        2.64      2.35 o 
   3 -11   7      344.50      362.50     16.30 o 
   4 -11   7       60.01       48.31      5.95 o 
  -6 -10   7        7.11       14.07      8.47 o 
  -5 -10   7      199.96      227.03     18.06 o 
  -4 -10   7      266.63      248.67      9.73 o 
  -3 -10   7       66.23       61.21      3.75 o 
  -2 -10   7      484.22      467.66     14.07 o 
  -1 -10   7      448.01      429.23      9.94 o 
   0 -10   7      108.44      121.20      4.51 o 
   1 -10   7      690.06      727.23     16.62 o 
   2 -10   7      675.18      709.79     20.99 o 
   3 -10   7       42.18       50.98      6.13 o 
   4 -10   7      118.39      111.61      6.86 o 
  -6  -9   7       58.22       52.71     11.70 o 
  -5  -9   7       44.01       42.77      6.51 o 
  -4  -9   7       17.16       20.29      3.22 o 
  -3  -9   7       62.63       61.21      3.75 o 
  -2  -9   7      422.94      439.93     10.06 o 
  -1  -9   7        7.30        5.28      1.50 o 
   0  -9   7      313.28      292.00      7.59 o 
   1  -9   7      216.07      227.56      7.24 o 
   2  -9   7        3.23       -0.88      1.79 o 
   3  -9   7      177.24      185.75     10.73 o 
   4  -9   7      209.83      201.47      9.73 o 
   5  -9   7       25.00       17.88      6.80 o 
  -6  -8   7        7.00       15.24     11.08 o 
  -5  -8   7       44.17       36.94      5.63 o 
  -4  -8   7      391.14      381.68     11.37 o 
  -3  -8   7      101.55       96.25      4.37 o 
  -2  -8   7      177.38      158.81      4.75 o 
  -1  -8   7     1555.89     1586.13     25.92 o 
   0  -8   7      250.75      230.67      5.72 o 
   1  -8   7      305.04      306.80      9.00 o 
   2  -8   7       41.12       40.13      3.46 o 
   3  -8   7      148.10      155.79      8.97 o 
   4  -8   7       20.47       21.37      3.81 o 
   5  -8   7       73.60       63.38      9.00 o 
  -6  -7   7       87.94       90.94     13.40 o 
  -5  -7   7       38.85       29.64      5.60 o 
  -4  -7   7      115.20      109.79      5.75 o 
  -3  -7   7      166.33      176.08      6.36 o 
  -2  -7   7      529.09      518.59     10.91 o 
  -1  -7   7      555.08      577.89     10.70 o 
   0  -7   7      335.39      345.12      7.62 o 
   1  -7   7      391.02      378.33     10.00 o 
   2  -7   7      270.51      282.15      8.06 o 
   3  -7   7      152.81      178.36      9.15 o 
   4  -7   7      245.89      247.61     14.54 o 
   5  -7   7       37.20       29.29      6.13 o 
  -7  -6   7        0.84       -1.47      9.70 o 
  -6  -6   7      126.04      126.53     10.41 o 
  -5  -6   7       70.72       78.36      7.89 o 
  -4  -6   7     1078.42     1159.80     26.82 o 
  -3  -6   7      196.97      185.75      6.54 o 
  -2  -6   7     1999.18     2071.24     34.30 o 
  -1  -6   7     1721.05     1772.70     27.38 o 
   0  -6   7      139.83      144.47      4.10 o 
   1  -6   7      471.74      488.62     10.58 o 
   2  -6   7      133.64      121.20      4.90 o 
   3  -6   7        2.64        0.29      3.25 o 
   4  -6   7      125.73      126.94      8.50 o 
   5  -6   7      164.81      169.77     12.49 o 
  -7  -5   7       86.31       70.39     13.52 o 
  -6  -5   7       71.75       77.16      8.12 o 
  -5  -5   7       67.64       63.38      4.63 o 
  -4  -5   7      104.46      101.35      3.46 o 
  -3  -5   7      574.58      582.85     14.04 o 
  -2  -5   7      223.82      230.14      5.72 o 
  -1  -5   7      216.60      211.32      4.98 o 
   0  -5   7     1027.64     1077.37     19.11 o 
   1  -5   7      187.73      201.96      5.36 o 
   2  -5   7      217.46      233.77      7.33 o 
   3  -5   7      483.09      486.34     15.86 o 
   4  -5   7      167.29      185.28     10.73 o 
   5  -5   7       46.69       42.77      7.83 o 
  -7  -4   7      111.80      106.24     16.59 o 
  -6  -4   7       15.55        5.28      6.13 o 
  -5  -4   7      315.95      339.43     11.35 o 
  -4  -4   7      570.00      570.51     11.46 o 
  -3  -4   7      160.25      169.33      5.80 o 
  -2  -4   7      829.71      869.33     15.16 o 
  -1  -4   7     2521.87     2601.70     41.92 o 
   0  -4   7     1084.01     1088.62     16.95 o 
   1  -4   7       32.62       26.74      2.67 o 
   2  -4   7      684.07      697.98     15.39 o 
   3  -4   7      167.63      172.03      7.18 o 
   4  -4   7      226.04      220.37     11.17 o 
   5  -4   7      141.23      149.05     12.14 o 
  -7  -3   7       87.55       81.12     13.87 o 
  -6  -3   7      302.87      344.50     15.89 o 
  -5  -3   7       85.11       94.25      5.66 o 
  -4  -3   7      217.41      220.37      5.60 o 
  -3  -3   7      707.93      711.64     11.87 o 
  -2  -3   7      378.14      371.03      6.60 o 
  -1  -3   7      623.52      650.86     10.50 o 
   0  -3   7      534.39      532.72      8.71 o 
   1  -3   7      738.94      766.55     13.28 o 
   2  -3   7       28.54       33.48      2.37 o 
   3  -3   7      193.41      186.22      7.94 o 
   4  -3   7      347.28      376.34     15.95 o 
   5  -3   7        5.90       -2.32      5.54 o 
   6  -3   7       50.56       46.20     14.89 o 
  -7  -2   7      216.86      195.22     22.49 o 
  -6  -2   7        6.15        1.73      5.54 o 
  -5  -2   7      757.99      743.04     22.40 o 
  -4  -2   7       56.52       54.21      2.52 o 
  -3  -2   7        4.74       10.26      1.76 o 
  -2  -2   7      521.22      500.79      8.44 o 
  -1  -2   7     2322.62     2436.73     35.50 o 
   0  -2   7      428.31      438.49      7.89 o 
   1  -2   7      127.39      136.76      4.02 o 
   2  -2   7     1505.28     1548.17     25.59 o 
   3  -2   7      172.92      176.55      6.83 o 
   4  -2   7      207.53      203.93     12.23 o 
   5  -2   7      267.90      267.93     15.13 o 
   6  -2   7       47.85       54.71      9.12 o 
  -7  -1   7       56.62       63.38     12.81 o 
  -6  -1   7      455.00      485.60     22.63 o 
  -5  -1   7        1.16       -2.05      2.05 o 
  -4  -1   7      206.12      207.86      6.42 o 
  -3  -1   7      202.04      195.69      4.78 o 
  -2  -1   7      130.59      133.19      3.55 o 
  -1  -1   7      151.84      158.81      3.87 o 
   0  -1   7      891.41      903.99     14.42 o 
   1  -1   7      482.67      471.36      8.91 o 
   2  -1   7        0.48       -0.88      1.79 o 
   3  -1   7      499.53      501.58     13.05 o 
   4  -1   7       81.33       78.66      7.59 o 
   5  -1   7       38.75       25.51      6.39 o 
   6  -1   7        1.77        0.00      2.93 o 
  -7   0   7      189.46      169.33     13.37 o 
  -6   0   7        0.02        8.47      6.77 o 
  -5   0   7      483.97      459.54     18.35 o 
  -4   0   7      128.01      115.63      5.16 o 
  -3   0   7       30.67       30.40      2.26 o 
  -2   0   7      191.32      184.34      4.66 o 
  -1   0   7      363.04      341.95      6.33 o 
   0   0   7      528.59      525.62      9.41 o 
   1   0   7       15.05       10.82      1.79 o 
   2   0   7     1238.28     1265.93     20.73 o 
   3   0   7       45.68       37.58      3.58 o 
   4   0   7       59.25       59.10      5.01 o 
   5   0   7      270.50      233.77     14.13 o 
   6   0   7       49.62       39.05      9.21 o 
  -7   1   7       57.22       54.21      9.09 o 
  -6   1   7      414.35      471.36     20.81 o 
  -5   1   7        0.07       -1.73      3.78 o 
  -4   1   7      212.91      219.35      7.09 o 
  -3   1   7      199.04      188.10      5.16 o 
  -2   1   7      170.38      172.03      4.49 o 
  -1   1   7      153.83      157.52      3.87 o 
   0   1   7      896.79      925.74     14.60 o 
   1   1   7      432.79      411.67      8.33 o 
   2   1   7        0.17       -0.59      1.76 o 
   3   1   7      465.34      463.21     14.01 o 
   4   1   7      110.96      108.00      6.42 o 
   5   1   7       31.43       19.96      5.51 o 
   6   1   7        1.35       18.47      7.36 o 
  -7   2   7      216.40      257.93     18.70 o 
  -6   2   7        6.69        0.88      5.57 o 
  -5   2   7      755.17      773.20     25.71 o 
  -4   2   7       44.56       32.51      3.90 o 
  -3   2   7        5.21        2.32      1.79 o 
  -2   2   7      485.98      475.84      8.97 o 
  -1   2   7     2295.26     2389.62     35.15 o 
   0   2   7      427.54      444.97      7.94 o 
   1   2   7      139.59      144.06      4.10 o 
   2   2   7     1475.90     1544.12     25.56 o 
   3   2   7      138.35      142.01      6.95 o 
   4   2   7      206.50      198.09      8.68 o 
   5   2   7      263.08      266.26     12.84 o 
   6   2   7       44.09       48.08      8.56 o 
  -7   3   7       87.22       55.47      9.94 o 
  -6   3   7      278.52      280.42     14.92 o 
  -5   3   7       85.30       75.96      5.66 o 
  -4   3   7      197.29      211.81      7.48 o 
  -3   3   7      797.96      816.65     15.66 o 
  -2   3   7      405.57      397.21      8.18 o 
  -1   3   7      619.54      660.51     10.55 o 
   0   3   7      607.42      602.02     10.09 o 
   1   3   7      680.51      691.67     11.70 o 
   2   3   7       26.67       26.74      2.32 o 
   3   3   7      163.48      149.87      7.12 o 
   4   3   7      306.16      308.62     12.02 o 
   5   3   7       10.04        9.70      4.69 o 
   6   3   7       46.98       59.10     10.79 o 
  -7   4   7       91.87       94.93     11.02 o 
  -6   4   7       14.61       14.07      5.28 o 
  -5   4   7      293.39      300.85     10.70 o 
  -4   4   7      530.49      528.76     14.16 o 
  -3   4   7      173.71      168.45      4.90 o 
  -2   4   7      832.80      878.45     15.22 o 
  -1   4   7     2543.96     2652.62     38.82 o 
   0   4   7     1068.02     1076.25     16.86 o 
   1   4   7       33.54       29.64      2.05 o 
   2   4   7      707.52      735.59     14.86 o 
   3   4   7      166.93      159.66      6.92 o 
   4   4   7      216.51      208.33      9.88 o 
   5   4   7      146.21      145.70      9.09 o 
  -7   5   7      102.59       88.36     10.94 o 
  -6   5   7       63.36       58.05      7.83 o 
  -5   5   7       68.92       69.54      6.01 o 
  -4   5   7       85.51       93.26      5.28 o 
  -3   5   7      587.44      611.29     13.54 o 
  -2   5   7      209.78      233.27      5.75 o 
  -1   5   7      204.35      201.47      4.37 o 
   0   5   7     1139.39     1200.99     19.00 o 
   1   5   7      187.22      195.69      4.78 o 
   2   5   7      210.83      213.31      6.51 o 
   3   5   7      462.28      481.82     15.77 o 
   4   5   7      157.68      165.79      8.38 o 
   5   5   7       52.33       41.66      6.19 o 
  -7   6   7        1.98        0.29      7.12 o 
  -6   6   7      128.23      130.81      8.62 o 
  -5   6   7       70.10       69.25      6.27 o 
  -4   6   7     1064.15     1142.39     26.62 o 
  -3   6   7      193.45      182.50      5.54 o 
  -2   6   7     1979.63     2088.42     34.42 o 
  -1   6   7     1744.67     1827.91     27.82 o 
   0   6   7      131.75      128.88      3.49 o 
   1   6   7      517.66      550.25     10.44 o 
   2   6   7      138.89      122.34      5.31 o 
   3   6   7       10.30        9.38      2.93 o 
   4   6   7      120.84      111.96      7.24 o 
   5   6   7      172.59      153.68     10.61 o 
  -6   7   7      101.86      109.09      8.59 o 
  -5   7   7       53.06       51.95      5.69 o 
  -4   7   7      106.39      105.19      5.98 o 
  -3   7   7      123.31      126.53      4.25 o 
  -2   7   7      568.17      571.33     10.64 o 
  -1   7   7      553.73      587.83      9.97 o 
   0   7   7      365.35      376.34      7.97 o 
   1   7   7      396.60      391.09      8.80 o 
   2   7   7      267.81      270.74      7.89 o 
   3   7   7      152.30      161.42      6.54 o 
   4   7   7      290.39      276.99     11.96 o 
   5   7   7       42.61       34.10      8.00 o 
  -6   8   7        7.04        4.95      5.86 o 
  -5   8   7       68.90       63.12      5.16 o 
  -4   8   7      395.12      407.50     13.84 o 
  -3   8   7      105.44      106.60      4.25 o 
  -2   8   7      137.61      120.08      4.13 o 
  -1   8   7     1507.47     1530.69     22.78 o 
   0   8   7      275.28      267.93      6.16 o 
   1   8   7      299.20      290.24      7.59 o 
   2   8   7       72.29       68.40      3.69 o 
   3   8   7      140.76      139.99      6.07 o 
   4   8   7       18.62       21.05      6.45 o 
   5   8   7       67.47       46.91      8.44 o 
  -6   9   7       63.01       52.95      7.97 o 
  -5   9   7       44.35       31.72      5.01 o 
  -4   9   7       12.00       17.88      4.05 o 
  -3   9   7       74.74       81.41      4.02 o 
  -2   9   7      354.15      364.47      8.50 o 
  -1   9   7        7.53        7.33      0.82 o 
   0   9   7      311.36      290.82      8.18 o 
   1   9   7      230.48      237.99      6.33 o 
   2   9   7        3.91        5.28      2.05 o 
   3   9   7      215.74      220.87     12.72 o 
   4   9   7      222.92      241.16     15.42 o 
   5   9   7       23.78       15.24      7.62 o 
  -6  10   7        7.62       12.93      8.50 o 
  -5  10   7      187.32      202.46     12.66 o 
  -4  10   7      288.64      258.49     10.47 o 
  -3  10   7       59.27       52.95      3.49 o 
  -2  10   7      475.40      468.40     10.38 o 
  -1  10   7      405.71      395.84      8.18 o 
   0  10   7      110.47      115.63      3.69 o 
   1  10   7      675.32      706.16     15.48 o 
   2  10   7      657.43      659.63     17.59 o 
   3  10   7       59.95       45.73      7.65 o 
   4  10   7      126.32      112.69     10.17 o 
  -5  11   7       68.33       63.38     11.17 o 
  -4  11   7       56.53       61.51      7.24 o 
  -3  11   7      278.70      290.82     10.52 o 
  -2  11   7       76.41       77.46      4.51 o 
  -1  11   7        7.49        5.57      1.20 o 
   0  11   7      342.72      335.03     10.03 o 
   1  11   7      480.55      472.85     13.40 o 
   2  11   7        6.94       11.14      5.04 o 
   3  11   7      352.67      348.31     16.62 o 
   4  11   7       73.14       54.71      8.09 o 
  -5  12   7       61.36       45.73     10.88 o 
  -4  12   7      323.34      341.31     25.30 o 
  -3  12   7       14.50       14.98      3.17 o 
  -2  12   7      212.92      192.82      6.65 o 
  -1  12   7      355.40      384.34     10.73 o 
   0  12   7      184.61      185.75      6.07 o 
   1  12   7      128.33      130.05      6.63 o 
   2  12   7      426.26      420.76     19.67 o 
   3  12   7      112.44       87.39      9.62 o 
   4  12   7       21.60       13.81     10.32 o 
  -5  13   7       16.67        4.95      9.67 o 
  -4  13   7       91.18       89.33     12.31 o 
  -3  13   7      129.00      135.97      9.18 o 
  -2  13   7      138.01      146.97      8.71 o 
  -1  13   7       20.64        2.64      4.13 o 
   0  13   7      221.61      229.61     10.91 o 
   1  13   7      210.12      210.32     15.89 o 
   2  13   7       63.16       56.76     10.32 o 
   3  13   7       54.90       63.94     14.25 o 
  -4  14   7       59.22       73.88     12.96 o 
  -3  14   7       15.94       22.34      5.34 o 
  -2  14   7       76.66       53.94      7.53 o 
  -1  14   7      457.67      496.22     21.37 o 
   1  14   7       88.10       88.68     12.25 o 
   2  14   7      133.34      118.59     14.54 o 
   3  14   7       35.21        7.33     10.00 o 
  -4  15   7        0.64       -2.08     12.37 o 
  -3  15   7      199.96      229.11     21.78 o 
  -2  15   7        1.87        5.28      5.89 o 
  -1  15   7        5.96       13.43      5.28 o 
   0  15   7      284.57      304.43     15.54 o 
   1  15   7       78.23       90.30     12.05 o 
   2  15   7        5.27       18.18     12.55 o 
  -3  16   7        4.59        5.57     13.19 o 
  -2  16   7       67.89       73.88      9.70 o 
  -1  16   7       43.65       47.14      7.53 o 
   0  16   7       73.90       75.05      9.79 o 
   1  16   7       11.20        8.18      9.41 o 
   2  16   7      214.65      240.63     26.03 o 
  -2  17   7       18.80       14.07      6.68 o 
  -1  17   7        6.35       -5.80      5.80 o 
   0  17   7       50.03       61.51      9.41 o 
   1  17   7       66.30       53.44      9.00 o 
  -1 -17   8       99.92       94.25     11.32 o 
  -2 -16   8       98.53      108.00     12.46 o 
  -1 -16   8       10.59       12.55      7.89 o 
   0 -16   8       86.96      105.54     13.72 o 
   1 -16   8      137.74      116.74     14.07 o 
  -3 -15   8        7.59        7.33      5.83 o 
  -2 -15   8       18.05       13.43      5.51 o 
  -1 -15   8      119.08      120.08     12.75 o 
   0 -15   8       47.20       49.75      8.71 o 
   1 -15   8       15.43        9.38      9.12 o 
   2 -15   8       55.72       45.06      8.97 o 
  -4 -14   8       25.53       26.91      8.53 o 
  -3 -14   8       55.89       58.84      9.73 o 
  -2 -14   8      113.73      122.72      8.36 o 
  -1 -14   8        4.62        1.17      2.32 o 
   0 -14   8      247.48      243.30     10.67 o 
   1 -14   8      240.53      255.76     12.61 o 
   2 -14   8       22.80       22.02      4.16 o 
  -4 -13   8       21.31       11.14      6.74 o 
  -3 -13   8        7.08       13.81      4.72 o 
  -2 -13   8       51.40       66.43      5.31 o 
  -1 -13   8      265.83      294.34     12.34 o 
   0 -13   8      212.23      199.06      9.67 o 
   1 -13   8      201.81      231.69     10.44 o 
   2 -13   8      183.83      182.97     11.58 o 
   3 -13   8        0.64        7.33      4.37 o 
  -5 -12   8        7.99       16.74     10.23 o 
  -4 -12   8        8.30        9.94      4.63 o 
  -3 -12   8      278.24      315.86     13.40 o 
  -2 -12   8      137.27      144.88      8.24 o 
  -1 -12   8       53.91       49.52      3.87 o 
   0 -12   8      477.20      481.82     14.28 o 
   1 -12   8      222.50      232.75     10.44 o 
   2 -12   8        1.15        2.32      4.08 o 
   3 -12   8       17.81       23.48      4.63 o 
  -5 -11   8       68.08       67.55     12.37 o 
  -4 -11   8      182.34      175.17     10.44 o 
  -3 -11   8       20.95       16.48      3.75 o 
  -2 -11   8      116.04      113.43      5.10 o 
  -1 -11   8      334.45      367.75      9.85 o 
   0 -11   8      107.21       94.93      4.66 o 
   1 -11   8       23.93       23.81      3.52 o 
   2 -11   8       96.42      117.85      7.80 o 
   3 -11   8      229.26      252.48     14.16 o 
   4 -11   8        1.56       -4.66      4.66 o 
  -6 -10   8      123.67      111.96     20.29 o 
  -5 -10   8      155.15      149.05     11.29 o 
  -4 -10   8      209.14      216.83     11.08 o 
  -3 -10   8      257.40      260.69      8.30 o 
  -2 -10   8       42.76       34.30      3.02 o 
  -1 -10   8      116.11      117.09      6.30 o 
   0 -10   8      285.77      305.60      9.59 o 
   1 -10   8      307.65      297.27      8.85 o 
   2 -10   8        6.33        4.66      4.37 o 
   3 -10   8      175.26      200.03     11.14 o 
   4 -10   8      132.25      124.63     11.46 o 
  -6  -9   8       20.24       24.30      9.97 o 
  -5  -9   8      112.81      128.47      9.32 o 
  -4  -9   8      200.17      200.03      8.71 o 
  -3  -9   8       98.07       98.97      5.45 o 
  -2  -9   8      290.57      288.51      7.56 o 
  -1  -9   8       68.15       58.84      3.17 o 
   0  -9   8      143.80      132.78      5.13 o 
   1  -9   8       56.53       49.75      3.64 o 
   2  -9   8      377.30      354.73     11.61 o 
   3  -9   8      123.89      118.59      8.94 o 
   4  -9   8        7.83       13.43      6.16 o 
  -6  -8   8      166.16      160.54     18.65 o 
  -5  -8   8      254.47      271.88     13.54 o 
  -4  -8   8       69.09       67.84      4.81 o 
  -3  -8   8      974.49      982.88     23.63 o 
  -2  -8   8      422.02      397.21     10.23 o 
  -1  -8   8        6.89        5.28      2.05 o 
   0  -8   8      128.27      135.15      5.19 o 
   1  -8   8      211.36      224.98      7.18 o 
   2  -8   8       55.41       57.29      4.13 o 
   3  -8   8      137.88      135.15      9.56 o 
   4  -8   8      240.32      244.39     14.98 o 
   5  -8   8        2.64       -1.47      5.86 o 
  -6  -7   8       22.29       20.29      7.86 o 
  -5  -7   8      400.83      452.95     20.40 o 
  -4  -7   8      233.41      231.69      9.91 o 
  -3  -7   8      223.50      205.39      7.36 o 
  -2  -7   8      126.20      114.89      4.05 o 
  -1  -7   8      196.80      181.59      5.07 o 
   0  -7   8      308.11      330.64      9.35 o 
   1  -7   8      144.39      131.60      5.10 o 
   2  -7   8      430.11      440.66     14.37 o 
   3  -7   8      161.17      174.26      8.59 o 
   4  -7   8       56.64       56.76      6.98 o 
   5  -7   8      133.40      119.70     12.75 o 
  -6  -6   8      202.30      217.82     14.66 o 
  -5  -6   8      196.82      183.44     10.67 o 
  -4  -6   8      180.80      174.26      8.15 o 
  -3  -6   8      757.54      761.80     18.91 o 
  -2  -6   8      389.33      406.83      9.67 o 
  -1  -6   8      330.41      335.65      7.53 o 
   0  -6   8      347.20      355.38      8.38 o 
   1  -6   8      397.42      398.59     10.94 o 
   2  -6   8      260.28      247.05      8.62 o 
   3  -6   8      217.92      206.86      9.35 o 
   4  -6   8      472.87      484.84     23.37 o 
   5  -6   8       21.93       23.16      6.74 o 
  -6  -5   8      122.57      127.70     11.23 o 
  -5  -5   8      331.68      332.51     10.61 o 
  -4  -5   8      286.00      289.65     11.08 o 
  -3  -5   8       29.43       22.49      2.93 o 
  -2  -5   8      149.53      151.57      4.63 o 
  -1  -5   8      539.88      573.79     11.49 o 
   0  -5   8      292.66      291.41      7.59 o 
   1  -5   8        3.03        3.81      2.08 o 
   2  -5   8       12.07       11.96      2.96 o 
   3  -5   8       85.78       86.13      5.72 o 
   4  -5   8       13.13        9.09      5.57 o 
   5  -5   8      272.11      288.51     19.20 o 
  -7  -4   8      113.83      121.20     16.59 o 
  -6  -4   8      258.54      254.12     14.75 o 
  -5  -4   8        3.03        1.73      2.02 o 
  -4  -4   8      200.66      193.78      4.78 o 
  -3  -4   8      398.67      413.75     11.14 o 
  -2  -4   8      489.69      467.66      9.62 o 
  -1  -4   8      135.03      133.57      3.96 o 
   0  -4   8     1388.50     1384.31     21.67 o 
   1  -4   8      477.33      490.88     11.37 o 
   2  -4   8      172.75      166.67      7.51 o 
   3  -4   8      347.87      346.41     12.75 o 
   4  -4   8      236.90      251.39     13.57 o 
   5  -4   8       51.73       57.29      8.30 o 
  -7  -3   8        8.84        7.33      6.77 o 
  -6  -3   8       45.01       43.01      4.95 o 
  -5  -3   8      330.19      356.67      9.70 o 
  -4  -3   8      375.76      367.11      8.53 o 
  -3  -3   8      256.07      244.91      5.89 o 
  -2  -3   8       88.16       85.17      2.52 o 
  -1  -3   8     1074.02     1084.11     18.03 o 
   0  -3   8      409.14      415.16      8.38 o 
   1  -3   8       22.69       17.88      2.02 o 
   2  -3   8      453.54      471.36     12.64 o 
   3  -3   8       54.40       51.22      4.90 o 
   4  -3   8       43.13       40.13      6.07 o 
   5  -3   8       92.23      107.65     10.67 o 
  -7  -2   8       99.94       98.97     11.93 o 
  -6  -2   8      366.07      369.07     13.16 o 
  -5  -2   8       62.09       60.16      3.72 o 
  -4  -2   8      228.92      221.40      7.12 o 
  -3  -2   8      170.58      152.39      4.66 o 
  -2  -2   8      437.75      460.27      8.09 o 
  -1  -2   8      198.91      206.86      4.93 o 
   0  -2   8      815.50      829.40     14.81 o 
   1  -2   8      537.29      551.04     10.44 o 
   2  -2   8       49.11       45.97      3.49 o 
   3  -2   8      475.63      504.63     14.63 o 
   4  -2   8      171.99      181.59     11.52 o 
   5  -2   8       49.50       41.66      8.18 o 
  -7  -1   8       36.29       24.30      8.27 o 
  -6  -1   8       24.60       12.93      3.81 o 
  -5  -1   8      118.76      106.95      5.31 o 
  -4  -1   8       45.37       47.38      3.55 o 
  -3  -1   8       23.67       23.98      2.02 o 
  -2  -1   8       15.09       13.43      1.99 o 
  -1  -1   8      550.34      540.66      9.56 o 
   0  -1   8      163.19      155.79      4.28 o 
   1  -1   8       67.91       65.32      3.05 o 
   2  -1   8      284.97      290.82      9.35 o 
   3  -1   8      148.23      154.94      7.24 o 
   4  -1   8       87.86       93.58      8.30 o 
   5  -1   8       23.44       18.18      7.89 o 
  -7   0   8       90.40       82.03     10.85 o 
  -6   0   8      246.70      237.99     10.03 o 
  -5   0   8       22.95       18.76      3.55 o 
  -4   0   8       80.78       76.25      4.49 o 
  -3   0   8      189.36      188.57      5.16 o 
  -2   0   8     1064.70     1063.91     19.00 o 
  -1   0   8      432.89      437.06      7.89 o 
   0   0   8      112.22      101.03      3.11 o 
   1   0   8      994.03     1000.12     17.33 o 
   2   0   8        2.35        4.37      2.08 o 
   3   0   8      390.22      391.76     12.87 o 
   4   0   8      133.02      147.38     10.41 o 
   5   0   8       17.69        9.09      8.27 o 
  -7   1   8       31.94       27.62      8.82 o 
  -6   1   8       24.55       23.98      5.04 o 
  -5   1   8       96.25       85.81      5.72 o 
  -4   1   8       54.73       52.71      3.72 o 
  -3   1   8       21.04       21.69      2.40 o 
  -2   1   8       31.51       30.40      2.26 o 
  -1   1   8      577.93      587.83     10.79 o 
   0   1   8      158.03      152.83      4.22 o 
   1   1   8       76.76       69.80      2.87 o 
   2   1   8      241.66      247.61      7.53 o 
   3   1   8      151.91      151.98      7.18 o 
   4   1   8       82.17       77.75      6.04 o 
   5   1   8       33.53       64.20      9.88 o 
  -7   2   8       99.20       93.26     12.90 o 
  -6   2   8      390.96      396.54     15.01 o 
  -5   2   8       43.77       39.49      4.72 o 
  -4   2   8      220.10      208.82      7.92 o 
  -3   2   8      173.96      164.91      5.72 o 
  -2   2   8      479.87      497.74     10.70 o 
  -1   2   8      193.56      201.96      4.87 o 
   0   2   8      811.61      838.32     13.87 o 
   1   2   8      553.84      571.33     11.46 o 
   2   2   8       43.10       39.93      3.25 o 
   3   2   8      440.87      466.17     14.78 o 
   4   2   8      146.32      142.42      7.77 o 
   5   2   8       54.39       48.55      6.92 o 
  -7   3   8       14.58        5.28      4.72 o 
  -6   3   8       44.87       33.10      5.31 o 
  -5   3   8      306.60      325.07     11.73 o 
  -4   3   8      374.59      372.35     11.90 o 
  -3   3   8      248.97      260.16      8.30 o 
  -2   3   8       91.42       88.36      3.87 o 
  -1   3   8     1083.80     1088.62     16.95 o 
   0   3   8      367.45      380.33      8.00 o 
   1   3   8       33.74       26.74      2.32 o 
   2   3   8      377.65      381.68     10.70 o 
   3   3   8       67.30       71.24      5.19 o 
   4   3   8       39.11       33.10      5.31 o 
   5   3   8       99.78      110.17      8.62 o 
  -7   4   8      122.47      113.78     10.23 o 
  -6   4   8      244.81      250.31     12.46 o 
  -5   4   8        5.21        9.70      3.20 o 
  -4   4   8      209.00      206.36      8.36 o 
  -3   4   8      355.34      368.40      8.53 o 
  -2   4   8      499.45      500.79     10.73 o 
  -1   4   8      138.52      140.78      3.66 o 
   0   4   8     1321.93     1336.32     22.54 o 
   1   4   8      434.65      443.53      9.38 o 
   2   4   8      178.57      179.27      6.42 o 
   3   4   8      320.23      317.71     11.61 o 
   4   4   8      266.26      300.23     12.46 o 
   5   4   8       48.63       48.08      6.42 o 
  -6   5   8      122.22      109.44      7.89 o 
  -5   5   8      339.01      342.60     12.66 o 
  -4   5   8      349.06      354.09     12.25 o 
  -3   5   8       29.68       29.08      2.02 o 
  -2   5   8      167.22      175.17      5.45 o 
  -1   5   8      515.61      550.25     10.44 o 
   0   5   8      296.11      305.01      6.57 o 
   1   5   8        8.05        8.47      2.08 o 
   2   5   8       33.99       32.89      3.14 o 
   3   5   8      112.24      115.63      6.63 o 
   4   5   8       12.07        3.81      3.81 o 
   5   5   8      289.89      303.22     16.71 o 
  -6   6   8      227.16      236.41     12.64 o 
  -5   6   8      203.60      180.65      9.21 o 
  -4   6   8      171.82      169.77      7.15 o 
  -3   6   8      803.79      835.33     17.82 o 
  -2   6   8      331.76      343.86      9.53 o 
  -1   6   8      332.56      334.39      7.51 o 
   0   6   8      334.98      350.22      8.33 o 
   1   6   8      477.03      467.66     11.84 o 
   2   6   8      265.41      241.72      8.53 o 
   3   6   8      232.40      212.31     10.96 o 
   4   6   8      511.93      531.93     20.52 o 
   5   6   8       20.37       25.51      7.94 o 
  -6   7   8       22.47       22.02      5.95 o 
  -5   7   8      397.07      416.56     16.07 o 
  -4   7   8      260.58      275.84     10.23 o 
  -3   7   8      206.41      199.53      6.27 o 
  -2   7   8      142.99      128.88      5.83 o 
  -1   7   8      145.18      146.12      4.13 o 
   0   7   8      310.92      309.21      7.83 o 
   1   7   8      142.01      125.77      5.36 o 
   2   7   8      428.86      441.37     12.23 o 
   3   7   8      176.35      182.50      8.33 o 
   4   7   8       57.89       51.71      7.89 o 
   5   7   8      129.41      106.24     13.05 o 
  -6   8   8      157.17      154.09     13.16 o 
  -5   8   8      257.67      273.59     11.90 o 
  -4   8   8       67.56       70.10      5.45 o 
  -3   8   8      910.77      947.76     21.08 o 
  -2   8   8      375.08      364.47      9.82 o 
  -1   8   8        7.95        6.77      1.17 o 
   0   8   8      137.15      152.39      5.07 o 
   1   8   8      251.58      241.16      7.97 o 
   2   8   8       58.27       49.75      3.87 o 
   3   8   8      142.17      131.98      7.86 o 
   4   8   8      219.49      233.77     16.77 o 
   5   8   8        5.51       -3.55      9.73 o 
  -6   9   8       20.15       23.98      7.53 o 
  -5   9   8      103.82      109.44      9.32 o 
  -4   9   8      192.14      191.41      9.00 o 
  -3   9   8      110.30      104.49      4.90 o 
  -2   9   8      307.59      326.30      8.65 o 
  -1   9   8      101.39       84.84      2.52 o 
   0   9   8      158.89      157.08      6.01 o 
   1   9   8       67.51       56.00      3.84 o 
   2   9   8      401.87      396.54     14.31 o 
   3   9   8      117.44      122.72     10.61 o 
   4   9   8        7.18       16.18      8.00 o 
  -6  10   8      117.49       87.39     15.68 o 
  -5  10   8      154.75      142.83     12.28 o 
  -4  10   8      193.27      189.50     11.79 o 
  -3  10   8      230.00      232.22      9.91 o 
  -2  10   8       44.99       44.36      3.20 o 
  -1  10   8      114.08      103.78      3.49 o 
   0  10   8      310.97      321.37      7.97 o 
   1  10   8      304.78      289.06     10.47 o 
   2  10   8        4.99        9.38      5.25 o 
   3  10   8      160.17      171.12     12.55 o 
   4  10   8      139.47      135.97     12.37 o 
  -5  11   8       80.81       88.36     14.81 o 
  -4  11   8      146.99      137.17     10.03 o 
  -3  11   8       26.01       25.01      3.75 o 
  -2  11   8       88.14       92.26      5.92 o 
  -1  11   8      330.30      336.91     11.93 o 
   0  11   8      123.08      102.40      5.54 o 
   1  11   8       23.10       24.30      5.07 o 
   2  11   8      103.11      100.67      9.26 o 
   3  11   8      204.14      214.80     15.07 o 
   4  11   8        1.63        8.77      6.68 o 
  -5  12   8        4.39        9.09     10.00 o 
  -4  12   8        4.97        6.77      7.30 o 
  -3  12   8      271.63      297.89     13.60 o 
  -2  12   8      120.35      124.63      6.89 o 
  -1  12   8       52.52       40.13      3.46 o 
   0  12   8      487.46      517.79     21.05 o 
   1  12   8      213.50      203.43     11.23 o 
   2  12   8        1.26       -1.73      5.54 o 
   3  12   8       25.25       19.06     15.24 o 
  -4  13   8       26.96       15.51      8.77 o 
  -3  13   8        6.32        3.22      4.43 o 
  -2  13   8       49.16       50.75      7.07 o 
  -1  13   8      275.59      296.10     14.13 o 
   0  13   8      231.37      243.83     18.70 o 
   1  13   8      201.69      249.22     21.08 o 
   2  13   8      210.30      215.30     21.11 o 
   3  13   8        0.26        2.93      9.09 o 
  -4  14   8       28.16       20.29     13.57 o 
  -3  14   8       51.00       54.47     11.37 o 
  -2  14   8      119.49      121.96      9.82 o 
  -1  14   8        4.54        7.59      5.86 o 
   0  14   8      246.38      287.92     22.08 o 
   1  14   8      266.84      258.49     23.13 o 
   2  14   8       24.93       31.34     12.66 o 
  -3  15   8        7.67        1.73      8.44 o 
  -2  15   8       27.22       33.48      7.74 o 
  -1  15   8      123.16      113.78      9.50 o 
   0  15   8       38.91       46.20      7.68 o 
   1  15   8       12.84        9.70      9.38 o 
   2  15   8       79.33       58.05     16.18 o 
  -2  16   8       89.87       72.71      9.35 o 
  -1  16   8       10.34        7.04      6.45 o 
   0  16   8       85.65      106.24     12.69 o 
   1  16   8      129.99      109.44     16.83 o 
  -1  17   8       98.77       88.68     10.32 o 
  -1 -16   9       47.56       48.55      8.82 o 
   0 -16   9       55.99       55.47     11.73 o 
  -3 -15   9       97.01       81.41     12.66 o 
  -2 -15   9       41.72       42.57      9.62 o 
  -1 -15   9       16.61       -1.17      8.15 o 
   0 -15   9       60.69       52.45      8.68 o 
   1 -15   9       29.07       34.10      8.59 o 
  -3 -14   9      101.50       92.93      8.27 o 
  -2 -14   9       92.55      103.78      7.33 o 
  -1 -14   9      135.10      133.98      8.33 o 
   0 -14   9       50.12       49.05      5.28 o 
   1 -14   9       17.85       15.24      3.87 o 
   2 -14   9       24.59       18.47      5.01 o 
  -4 -13   9        2.84       -3.22      3.52 o 
  -3 -13   9       67.98       76.55      6.89 o 
  -2 -13   9      178.69      203.43     11.23 o 
  -1 -13   9        9.68        8.77      2.93 o 
   0 -13   9      132.48      148.20      8.33 o 
   1 -13   9      109.95      109.79      7.89 o 
   2 -13   9       34.89       21.37      4.90 o 
  -4 -12   9      122.30      120.84     10.55 o 
  -3 -12   9        2.57       11.14      4.34 o 
  -2 -12   9      268.46      242.77     16.01 o 
  -1 -12   9      127.96      128.09      7.74 o 
   0 -12   9        6.14        0.59      3.84 o 
   1 -12   9       73.79       73.00      6.45 o 
   2 -12   9      144.34      124.24      8.77 o 
   3 -12   9       36.47       29.84      6.19 o 
  -5 -11   9       34.96       45.50      8.77 o 
  -4 -11   9        8.65       10.26      4.40 o 
  -3 -11   9      178.89      197.60     10.58 o 
  -2 -11   9       32.84       38.20      4.02 o 
  -1 -11   9       26.13       26.39      3.87 o 
   0 -11   9      149.78      163.15      7.89 o 
   1 -11   9      349.53      345.12     15.27 o 
   2 -11   9       32.83       27.82      5.04 o 
   3 -11   9        1.77       15.77      5.57 o 
  -5 -10   9       41.71       34.89      6.48 o 
  -4 -10   9      110.22      110.52      7.56 o 
  -3 -10   9       13.66       11.14      4.10 o 
  -2 -10   9       44.11       39.28      3.43 o 
  -1 -10   9      120.33      133.57      5.54 o 
   0 -10   9      171.40      171.56      6.74 o 
   1 -10   9      111.45      100.32      6.86 o 
   2 -10   9      180.53      197.60     11.08 o 
   3 -10   9      176.41      155.79     11.55 o 
   4 -10   9        9.87        9.70      5.54 o 
  -5  -9   9        1.98        4.37      6.45 o 
  -4  -9   9       27.08       23.48      6.13 o 
  -3  -9   9       88.65       86.75      5.10 o 
  -2  -9   9      226.00      204.90      6.86 o 
  -1  -9   9      120.15      108.38      4.98 o 
   0  -9   9       48.22       46.67      4.46 o 
   1  -9   9      653.19      666.69     18.56 o 
   2  -9   9      162.15      160.54      9.56 o 
   3  -9   9       96.93       76.55      7.80 o 
   4  -9   9      123.64       98.97     10.23 o 
  -6  -8   9       69.02       49.52      9.15 o 
  -5  -8   9      244.06      248.14     15.10 o 
  -4  -8   9      281.80      300.85     16.04 o 
  -3  -8   9       11.00       11.37      2.90 o 
  -2  -8   9       75.59       70.39      3.72 o 
  -1  -8   9      109.08      106.24      4.60 o 
   0  -8   9       93.60       85.81      4.43 o 
   1  -8   9        0.16        4.95      3.20 o 
   2  -8   9      157.48      178.36      8.24 o 
   3  -8   9       20.98       25.01      6.68 o 
   4  -8   9        6.78        9.38      6.19 o 
  -6  -7   9       79.50       81.74      9.29 o 
  -5  -7   9        4.45       -2.08      4.72 o 
  -4  -7   9       15.79       11.14      3.55 o 
  -3  -7   9       63.62       50.25      4.37 o 
  -2  -7   9       92.64       80.18      3.99 o 
  -1  -7   9      336.22      333.16      9.38 o 
   0  -7   9      209.86      200.03      7.27 o 
   1  -7   9      916.66      970.04     25.59 o 
   2  -7   9       36.45       37.79      5.04 o 
   3  -7   9      134.05      153.24     11.02 o 
   4  -7   9      133.12      134.36     11.52 o 
  -6  -6   9       17.24       22.02      6.42 o 
  -5  -6   9      423.52      427.09     19.82 o 
  -4  -6   9      632.45      642.16     19.96 o 
  -3  -6   9       21.41       29.29      3.90 o 
  -2  -6   9       18.24       12.31      2.05 o 
  -1  -6   9       78.22       65.88      3.61 o 
   0  -6   9      223.68      224.45      7.68 o 
   1  -6   9       31.90       32.31      4.08 o 
   2  -6   9      182.08      179.27      8.27 o 
   3  -6   9      109.58      103.08      8.68 o 
   4  -6   9       75.77       72.12      8.44 o 
  -6  -5   9      318.46      305.01     18.53 o 
  -5  -5   9       76.24       65.88      8.33 o 
  -4  -5   9      150.49      132.39      7.48 o 
  -3  -5   9      193.68      183.90      7.89 o 
  -2  -5   9       32.20       33.69      2.58 o 
  -1  -5   9       50.91       56.76      3.61 o 
   0  -5   9      147.07      149.46      5.45 o 
   1  -5   9      947.98      988.24     24.77 o 
   2  -5   9        3.19        6.42      3.81 o 
   3  -5   9      183.00      195.69     11.49 o 
   4  -5   9      269.11      279.27     17.18 o 
   5  -5   9       58.41       63.94     11.79 o 
  -6  -4   9       39.15       19.67      7.59 o 
  -5  -4   9      612.86      659.63     26.39 o 
  -4  -4   9      423.25      432.07     14.95 o 
  -3  -4   9       14.52        5.28      2.90 o 
  -2  -4   9      136.10      119.32      3.75 o 
  -1  -4   9      251.04      264.03      6.68 o 
   0  -4   9      291.64      298.48      7.09 o 
   1  -4   9       85.34       86.75      4.46 o 
   2  -4   9      405.40      378.33     13.31 o 
   3  -4   9       51.57       45.50      6.48 o 
   4  -4   9       99.54       91.62      9.82 o 
   5  -4   9      104.42       97.27     11.49 o 
  -6  -3   9       20.57       31.72      6.74 o 
  -5  -3   9      177.90      181.59      8.30 o 
  -4  -3   9       15.95       14.07      1.41 o 
  -3  -3   9      501.82      498.50     12.23 o 
  -2  -3   9      393.40      397.89      8.21 o 
  -1  -3   9      156.50      157.96      4.72 o 
   0  -3   9       76.78       74.76      3.25 o 
   1  -3   9      117.07      112.69      4.72 o 
   2  -3   9      614.17      654.35     16.65 o 
   3  -3   9      118.49      128.88      9.32 o 
   4  -3   9      386.93      418.64     20.32 o 
   5  -3   9       65.71       62.03      9.44 o 
  -6  -2   9       19.42       13.81      6.74 o 
  -5  -2   9      135.95      123.86      6.48 o 
  -4  -2   9      339.88      365.14     11.11 o 
  -3  -2   9      126.81      125.01      4.22 o 
  -2  -2   9      299.42      309.21      7.83 o 
  -1  -2   9      294.38      280.42      6.30 o 
   0  -2   9       35.37       30.40      2.64 o 
   1  -2   9      133.95      123.86      4.57 o 
   2  -2   9      183.77      182.03      6.92 o 
   3  -2   9      125.42      141.19      7.74 o 
   4  -2   9        4.10       -4.98      4.98 o 
   5  -2   9      176.17      184.81     14.89 o 
  -6  -1   9       78.89       78.98      6.10 o 
  -5  -1   9      176.30      177.46      8.21 o 
  -4  -1   9        5.95        2.32      2.35 o 
  -3  -1   9      222.40      228.06      7.24 o 
  -2  -1   9      354.25      350.86      8.33 o 
  -1  -1   9       45.16       48.55      2.37 o 
   0  -1   9      702.05      702.52     13.60 o 
   1  -1   9      143.99      140.40      5.69 o 
   2  -1   9      166.17      160.54      6.51 o 
   3  -1   9        5.72        7.59      3.49 o 
   4  -1   9      303.74      310.41     17.50 o 
   5  -1   9      230.94      207.36     16.27 o 
  -7   0   9        5.14        3.22      9.41 o 
  -6   0   9        0.93        5.57      4.69 o 
  -5   0   9      315.90      316.48     12.20 o 
  -4   0   9      148.52      142.01      6.54 o 
  -3   0   9      241.06      242.77      7.48 o 
  -2   0   9      185.51      160.10      5.19 o 
  -1   0   9      580.11      614.69     11.87 o 
   0   0   9       70.64       70.10      3.17 o 
   1   0   9       41.41       38.20      2.96 o 
   2   0   9       79.10       78.36      5.16 o 
   3   0   9      380.88      384.34     14.10 o 
   4   0   9       37.13       28.17      4.90 o 
   5   0   9      100.17       91.62     12.46 o 
  -6   1   9       64.06       61.21      6.42 o 
  -5   1   9      186.03      165.79      8.38 o 
  -4   1   9        5.31        6.77      2.67 o 
  -3   1   9      225.29      222.40      7.65 o 
  -2   1   9      321.23      315.86      8.53 o 
  -1   1   9       45.55       46.20      2.32 o 
   0   1   9      644.31      631.78     12.90 o 
   1   1   9       96.31       91.29      4.25 o 
   2   1   9      170.83      160.98      6.95 o 
   3   1   9       12.67       18.76      3.87 o 
   4   1   9      287.72      290.24     13.43 o 
   5   1   9      225.48      203.93     16.62 o 
  -6   2   9       19.11       11.73      4.69 o 
  -5   2   9      138.89      131.22      7.45 o 
  -4   2   9      305.02      309.21     10.85 o 
  -3   2   9      140.58      150.72      6.30 o 
  -2   2   9      275.66      278.13      8.00 o 
  -1   2   9      251.99      248.14      5.92 o 
   0   2   9       55.05       55.23      3.31 o 
   1   2   9      117.00      112.69      5.80 o 
   2   2   9      229.63      229.61      9.35 o 
   3   2   9      114.02      108.00      6.04 o 
   4   2   9        4.57        9.38      4.40 o 
   5   2   9      173.31      169.77     11.61 o 
  -6   3   9       27.25       31.34      5.57 o 
  -5   3   9      180.40      190.44      9.44 o 
  -4   3   9       15.79       13.43      3.25 o 
  -3   3   9      522.33      520.14     10.94 o 
  -2   3   9      384.80      391.76     10.85 o 
  -1   3   9      155.39      151.57      4.63 o 
   0   3   9       66.10       67.55      3.66 o 
   1   3   9      127.48      121.96      5.31 o 
   2   3   9      614.67      656.11     19.29 o 
   3   3   9      123.69      118.97      7.48 o 
   4   3   9      396.96      422.16     17.59 o 
   5   3   9       57.78       63.12      7.89 o 
  -6   4   9       38.33       35.09      5.48 o 
  -5   4   9      609.26      641.28     20.81 o 
  -4   4   9      397.34      455.14     13.87 o 
  -3   4   9       11.27        8.18      1.47 o 
  -2   4   9      144.04      139.17      6.07 o 
  -1   4   9      228.38      247.05      7.01 o 
   0   4   9      339.49      361.21      9.76 o 
   1   4   9      101.91      110.17      5.04 o 
   2   4   9      416.25      427.09     13.46 o 
   3   4   9       47.53       58.58      5.51 o 
   4   4   9      101.19       97.60      8.44 o 
   5   4   9      111.67      110.88      9.38 o 
  -6   5   9      334.73      370.39     17.80 o 
  -5   5   9       61.30       68.10      6.51 o 
  -4   5   9      157.96      174.26      8.15 o 
  -3   5   9      176.72      176.08      5.45 o 
  -2   5   9       35.06       36.32      3.52 o 
  -1   5   9       50.34       50.98      2.93 o 
   0   5   9      165.40      170.21      5.80 o 
   1   5   9      957.03     1009.88     22.87 o 
   2   5   9        4.76        1.73      3.49 o 
   3   5   9      171.47      178.36      8.68 o 
   4   5   9      240.21      266.81     13.98 o 
   5   5   9       59.80       44.36     10.26 o 
  -6   6   9       16.63       14.72      5.25 o 
  -5   6   9      412.93      433.51     14.98 o 
  -4   6   9      578.93      607.91     17.74 o 
  -3   6   9       28.30       28.17      2.73 o 
  -2   6   9       31.06       32.51      3.31 o 
  -1   6   9       95.31       92.93      3.96 o 
   0   6   9      224.25      233.27      7.33 o 
   1   6   9       23.44       17.59      3.17 o 
   2   6   9      216.50      214.31      9.53 o 
   3   6   9      103.18       87.39      6.71 o 
   4   6   9       74.29       83.61      7.83 o 
  -6   7   9       76.93       53.94      6.80 o 
  -5   7   9        7.42        9.09      4.13 o 
  -4   7   9       11.41        8.77      3.55 o 
  -3   7   9      101.52       93.93      6.30 o 
  -2   7   9       60.17       55.47      4.60 o 
  -1   7   9      337.14      336.91      8.80 o 
   0   7   9      250.02      251.39      8.15 o 
   1   7   9      928.57      973.23     23.51 o 
   2   7   9       39.88       35.50      4.69 o 
   3   7   9      129.10      128.47     10.09 o 
   4   7   9      150.87      152.83     13.98 o 
  -6   8   9       68.37       60.69      9.35 o 
  -5   8   9      244.38      217.33     11.61 o 
  -4   8   9      297.54      302.02     12.49 o 
  -3   8   9       11.16        9.38      2.32 o 
  -2   8   9       85.35       87.72      5.13 o 
  -1   8   9      128.74      122.72      4.54 o 
   0   8   9      106.46       88.04      4.49 o 
   1   8   9        0.86        0.59      2.67 o 
   2   8   9      150.61      172.47      8.53 o 
   3   8   9       30.27       33.10      7.30 o 
   4   8   9        7.86       10.26      7.89 o 
  -5   9   9        0.94        0.88      7.07 o 
  -4   9   9       22.45       25.15      6.19 o 
  -3   9   9       74.50       79.89      4.28 o 
  -2   9   9      200.19      191.88      7.12 o 
  -1   9   9      120.95      104.84      5.60 o 
   0   9   9       40.84       42.77      4.49 o 
   1   9   9      663.43      654.35     21.02 o 
   2   9   9      163.27      167.99     11.11 o 
   3   9   9       82.85       78.66      9.12 o 
   4   9   9      121.98      104.13     11.52 o 
  -5  10   9       40.89       36.12      7.01 o 
  -4  10   9      133.54      140.40      9.73 o 
  -3  10   9       10.74        2.08      2.96 o 
  -2  10   9       43.67       38.41      4.66 o 
  -1  10   9      102.80      112.69      8.36 o 
   0  10   9      180.67      176.08     10.00 o 
   1  10   9       97.15       89.33      8.41 o 
   2  10   9      142.98      123.10      9.88 o 
   3  10   9      160.06      147.38     11.64 o 
   4  10   9        8.81        7.33      7.04 o 
  -5  11   9       34.65       28.73     13.40 o 
  -4  11   9       12.04       16.18      8.00 o 
  -3  11   9      181.60      182.50     11.55 o 
  -2  11   9       36.19       49.28      4.81 o 
  -1  11   9       26.17       16.74      5.34 o 
   0  11   9      163.20      144.88      9.47 o 
   1  11   9      367.28      389.06     17.56 o 
   2  11   9       29.99       17.59      6.74 o 
   3  11   9        2.52        4.66      6.42 o 
  -4  12   9      141.01      132.39     17.33 o 
  -3  12   9        2.15       -2.32      6.74 o 
  -2  12   9      270.13      262.91     11.67 o 
  -1  12   9      141.43      134.36      9.91 o 
   0  12   9        1.80       11.37      6.71 o 
   1  12   9       68.16       56.23      7.71 o 
   2  12   9      138.25      105.19     10.52 o 
   3  12   9       41.02       32.89     12.96 o 
  -4  13   9        3.90        3.55      9.09 o 
  -3  13   9       76.34       92.58     16.48 o 
  -2  13   9      176.94      200.03     12.61 o 
  -1  13   9        9.73        4.37      5.22 o 
   0  13   9      121.70      145.29     16.09 o 
   1  13   9      121.12      135.56     15.95 o 
   2  13   9       32.74       17.88     10.29 o 
  -3  14   9       95.68      100.67     15.13 o 
  -2  14   9       94.18      101.35     10.00 o 
  -1  14   9      127.77      105.54     10.20 o 
   0  14   9       43.07       53.71     14.04 o 
   1  14   9       21.24       35.50     13.46 o 
   2  14   9       21.23       48.55     14.57 o 
  -3  15   9       94.80      113.05     18.94 o 
  -2  15   9       39.57       39.28      7.74 o 
  -1  15   9       16.79       22.49      6.65 o 
   0  15   9       63.45       62.86     14.92 o 
   1  15   9       26.66       16.74     14.72 o 
  -1  16   9       47.20       50.48      9.00 o 
   0  16   9       62.42       60.16      9.29 o 
  -1 -15  10       77.38       82.67     13.69 o 
  -3 -14  10      192.34      181.12     13.37 o 
  -2 -14  10       94.38      100.32      8.24 o 
  -1 -14  10       13.26       14.72      4.08 o 
   0 -14  10       37.23       33.10      4.93 o 
   1 -14  10       58.33       45.06      6.22 o 
  -3 -13  10       56.32       58.84      6.57 o 
  -2 -13  10        8.81        5.28      4.40 o 
  -1 -13  10      136.33      130.43      9.00 o 
   0 -13  10       57.09       68.40      6.24 o 
   1 -13  10        6.94        5.57      4.69 o 
   2 -13  10       16.86       18.76      5.34 o 
  -4 -12  10       24.92       17.03      5.22 o 
  -3 -12  10      217.03      212.81     12.99 o 
  -2 -12  10      184.54      194.25     11.93 o 
  -1 -12  10        5.95        8.18      3.52 o 
   0 -12  10       42.25       52.95      6.22 o 
   1 -12  10      136.31      149.05     11.29 o 
   2 -12  10       36.77       35.50      6.13 o 
  -4 -11  10      171.73      191.88     13.75 o 
  -3 -11  10      109.28      102.05      9.00 o 
  -2 -11  10      249.69      273.00     13.02 o 
  -1 -11  10      194.19      210.82     10.94 o 
   0 -11  10      119.93      100.32      7.21 o 
   1 -11  10       29.55       33.10      5.31 o 
   2 -11  10      344.08      393.14     19.70 o 
   3 -11  10       20.80       11.73      5.51 o 
  -5 -10  10       12.10        7.89      6.74 o 
  -4 -10  10       21.42       32.31      6.42 o 
  -3 -10  10      165.44      186.22     10.76 o 
  -2 -10  10       13.38       34.30      5.63 o 
  -1 -10  10        3.07       11.73      4.46 o 
   0 -10  10      118.23      125.39      8.06 o 
   1 -10  10      124.61      136.76      8.82 o 
   2 -10  10       45.79       30.40      5.48 o 
   3 -10  10        5.02        3.81      5.89 o 
  -5  -9  10       21.22       18.47      5.89 o 
  -4  -9  10      199.63      185.75     12.14 o 
  -3  -9  10      129.31      125.39      8.82 o 
  -2  -9  10       16.29       25.15      4.63 o 
  -1  -9  10      306.68      337.53     15.10 o 
   0  -9  10      201.66      200.03     10.64 o 
   1  -9  10       74.29       79.57      7.33 o 
   2  -9  10      194.24      201.00     12.14 o 
   3  -9  10      236.61      242.25     15.98 o 
  -5  -8  10      136.58      162.27     12.23 o 
  -4  -8  10       24.00       23.48      5.80 o 
  -3  -8  10      148.42      164.47     10.11 o 
  -2  -8  10      156.96      148.61      6.27 o 
  -1  -8  10        1.56        4.08      2.64 o 
   0  -8  10      156.61      164.03      7.45 o 
   1  -8  10      323.64      342.60     15.22 o 
   2  -8  10      149.33      135.56      9.56 o 
   3  -8  10       13.58       11.37      6.13 o 
  -6  -7  10        5.34        0.59      6.19 o 
  -5  -7  10       99.55      108.74     10.70 o 
  -4  -7  10      155.54      170.21     10.73 o 
  -3  -7  10      322.78      334.39     13.16 o 
  -2  -7  10      292.42      282.15      9.79 o 
  -1  -7  10      138.21      131.22      6.27 o 
   0  -7  10      284.52      270.18     10.14 o 
   1  -7  10      147.67      139.99      6.89 o 
   2  -7  10      141.74      125.39      9.97 o 
   3  -7  10       44.83       22.81      8.18 o 
   4  -7  10        2.49       -2.64      6.19 o 
  -6  -6  10       58.60       70.68      9.79 o 
  -5  -6  10       40.25       50.75      7.80 o 
  -4  -6  10       71.73       89.33      7.77 o 
  -3  -6  10      306.50      312.22     12.11 o 
  -2  -6  10       77.57       74.76      4.75 o 
  -1  -6  10      185.81      168.45      6.65 o 
   0  -6  10      261.28      267.93     10.09 o 
   1  -6  10      106.78      107.65      6.39 o 
   2  -6  10       38.14       42.10      4.66 o 
   3  -6  10       32.36       24.30      5.92 o 
   4  -6  10       88.45       93.58     10.94 o 
  -6  -5  10        6.71       -5.86      5.86 o 
  -5  -5  10       79.51       88.68      8.71 o 
  -4  -5  10      539.74      577.07     22.22 o 
  -3  -5  10      486.21      487.10     16.62 o 
  -2  -5  10       49.64       41.89      3.78 o 
  -1  -5  10      598.84      647.38     19.17 o 
   0  -5  10      187.55      182.50      8.33 o 
   1  -5  10       46.78       55.73      5.36 o 
   2  -5  10      477.35      466.90     16.27 o 
   3  -5  10       23.96       27.82      5.78 o 
   4  -5  10        9.79        8.47      5.57 o 
  -6  -4  10       64.13       49.28      8.18 o 
  -5  -4  10       27.77       11.14      5.25 o 
  -4  -4  10      297.62      312.22     15.13 o 
  -3  -4  10      116.15      119.32      6.36 o 
  -2  -4  10      166.34      169.33      4.90 o 
  -1  -4  10       66.66       64.50      3.58 o 
   0  -4  10      661.78      684.49     17.03 o 
   1  -4  10      231.28      226.00      7.71 o 
   2  -4  10       48.55       45.50      5.07 o 
   3  -4  10       31.05       19.67      6.22 o 
   4  -4  10      112.39      138.76     12.52 o 
  -6  -3  10        9.62       10.26      6.13 o 
  -5  -3  10      285.15      282.15     15.54 o 
  -4  -3  10      331.43      333.77      9.38 o 
  -3  -3  10      142.15      138.76      4.84 o 
  -2  -3  10       13.33       11.37      1.73 o 
  -1  -3  10      338.32      344.50      8.91 o 
   0  -3  10      208.06      209.82      6.95 o 
   1  -3  10      176.77      173.38      6.77 o 
   2  -3  10      110.83      114.51      6.60 o 
   3  -3  10      555.96      626.62     24.86 o 
   4  -3  10       71.51       53.44      8.00 o 
  -6  -2  10      177.59      192.82     14.75 o 
  -5  -2  10      126.22      120.84      9.79 o 
  -4  -2  10       43.44       39.93      3.46 o 
  -3  -2  10      279.29      276.40      7.39 o 
  -2  -2  10      510.31      520.14     13.28 o 
  -1  -2  10      199.88      204.40      6.36 o 
   0  -2  10      211.37      214.31      6.51 o 
   1  -2  10      524.62      543.04     15.16 o 
   2  -2  10      146.53      137.97      7.24 o 
   3  -2  10       76.50       68.69      5.95 o 
   4  -2  10      178.06      187.16     13.10 o 
  -6  -1  10      117.82       90.94      9.79 o 
  -5  -1  10       63.49       56.23      4.87 o 
  -4  -1  10      807.70      854.24     24.01 o 
  -3  -1  10       22.67       18.76      2.08 o 
  -2  -1  10       41.15       34.68      3.22 o 
  -1  -1  10      182.00      188.10      6.10 o 
   0  -1  10       46.48       39.05      2.99 o 
   1  -1  10      134.09      126.53      5.78 o 
   2  -1  10      499.45      520.14     16.39 o 
   3  -1  10      703.84      735.59     25.07 o 
   4  -1  10        8.07        5.83      5.86 o 
  -6   0  10       11.41       12.93      6.39 o 
  -5   0  10      262.30      280.42     12.05 o 
  -4   0  10       21.35       15.51      2.96 o 
  -3   0  10      657.15      665.79     15.01 o 
  -2   0  10       32.57       36.94      2.90 o 
  -1   0  10       19.09       17.59      2.29 o 
   0   0  10        1.38        3.22      2.35 o 
   1   0  10      210.42      201.00      7.77 o 
   2   0  10      843.35      893.72     25.59 o 
   3   0  10       11.18        9.94      4.10 o 
   4   0  10      280.44      275.84     14.78 o 
  -6   1  10      117.10      103.78      7.68 o 
  -5   1  10       54.70       42.57      4.93 o 
  -4   1  10      793.92      836.32     24.74 o 
  -3   1  10       32.15       29.08      1.85 o 
  -2   1  10       39.71       35.50      3.46 o 
  -1   1  10      195.71      192.35      6.65 o 
   0   1  10       51.23       41.89      3.55 o 
   1   1  10      147.53      144.06      6.16 o 
   2   1  10      469.69      472.85     15.63 o 
   3   1  10      714.00      727.23     24.01 o 
   4   1  10        8.54        5.28      4.72 o 
  -6   2  10      183.44      169.77     10.70 o 
  -5   2  10      104.14      108.00      7.12 o 
  -4   2  10       39.85       44.36      4.34 o 
  -3   2  10      248.57      253.56      8.74 o 
  -2   2  10      592.73      589.47     16.62 o 
  -1   2  10      202.54      208.33      6.92 o 
   0   2  10      226.84      224.45      7.68 o 
   1   2  10      499.79      520.93     14.07 o 
   2   2  10      130.60      128.47      7.39 o 
   3   2  10       58.55       50.98      5.86 o 
   4   2  10      161.64      160.54     11.29 o 
  -6   3  10        8.80       10.26      4.40 o 
  -5   3  10      265.79      276.40     12.52 o 
  -4   3  10      321.36      348.96     11.52 o 
  -3   3  10      150.69      152.39      5.07 o 
  -2   3  10       10.83       14.31      3.49 o 
  -1   3  10      356.97      363.18      9.79 o 
   0   3  10      177.94      178.36      6.39 o 
   1   3  10      173.78      164.91      6.60 o 
   2   3  10       99.21      100.67      6.86 o 
   3   3  10      539.81      566.43     19.55 o 
   4   3  10       70.10       58.84      7.89 o 
  -6   4  10       59.97       48.08      6.42 o 
  -5   4  10       22.08       19.06      4.63 o 
  -4   4  10      281.26      292.00     11.70 o 
  -3   4  10      166.62      163.15      5.69 o 
  -2   4  10      193.84      220.87      8.15 o 
  -1   4  10       65.15       60.95      3.75 o 
   0   4  10      641.10      623.22     16.24 o 
   1   4  10      250.43      262.36      8.88 o 
   2   4  10       40.79       34.89      5.07 o 
   3   4  10       29.11       30.20      5.83 o 
   4   4  10      107.11       94.25      8.65 o 
  -6   5  10        6.01        4.66      4.66 o 
  -5   5  10       73.47       69.25      6.57 o 
  -4   5  10      557.08      587.83     19.09 o 
  -3   5  10      473.22      495.46     16.01 o 
  -2   5  10       68.70       61.77      5.39 o 
  -1   5  10      619.90      645.65     16.53 o 
   0   5  10      165.40      165.79      6.63 o 
   1   5  10       45.25       35.09      3.46 o 
   2   5  10      469.87      492.41     17.47 o 
   3   5  10       29.94       41.66      5.51 o 
   4   5  10        9.97        3.22      5.31 o 
  -6   6  10       43.93       35.71      6.13 o 
  -5   6  10       37.94       38.41      6.16 o 
  -4   6  10       74.57       75.05      6.54 o 
  -3   6  10      317.89      331.90     12.49 o 
  -2   6  10       74.65       74.17      5.31 o 
  -1   6  10      183.37      163.15      5.69 o 
   0   6  10      259.39      264.03      8.36 o 
   1   6  10      104.64      106.24      5.66 o 
   2   6  10       38.95       47.85      5.69 o 
   3   6  10       32.05       22.02      4.98 o 
   4   6  10       90.28       65.02      9.94 o 
  -6   7  10        6.22        3.81      6.74 o 
  -5   7  10      109.95      102.76      8.33 o 
  -4   7  10      173.02      177.89      8.68 o 
  -3   7  10      322.99      341.95     12.66 o 
  -2   7  10      331.74      317.71     11.61 o 
  -1   7  10      115.97      131.22      6.65 o 
   0   7  10      294.46      303.81     10.73 o 
   1   7  10      142.54      126.15      5.78 o 
   2   7  10      118.58      113.43      7.30 o 
   3   7  10       37.97       27.82      7.59 o 
   4   7  10        2.64        2.93      8.21 o 
  -5   8  10      129.68      134.36     11.11 o 
  -4   8  10       27.11       14.98      5.04 o 
  -3   8  10      166.42      164.91      7.92 o 
  -2   8  10      164.97      182.03      8.33 o 
  -1   8  10        1.79        2.64      2.96 o 
   0   8  10      161.54      157.52      7.74 o 
   1   8  10      352.00      354.09     12.90 o 
   2   8  10      150.79      158.37     11.20 o 
   3   8  10        6.72       -4.95      6.71 o 
  -5   9  10       20.96       18.18      6.13 o 
  -4   9  10      198.68      200.03     14.04 o 
  -3   9  10      121.82      115.24      9.56 o 
  -2   9  10       12.38       11.37      5.31 o 
  -1   9  10      301.22      314.66     15.19 o 
   0   9  10      194.04      189.50     11.79 o 
   1   9  10       63.57       38.41      7.01 o 
   2   9  10      186.43      179.27     12.84 o 
   3   9  10      211.61      175.64     14.98 o 
  -5  10  10       15.50       30.40     13.22 o 
  -4  10  10       22.89       20.29      5.86 o 
  -3  10  10      171.23      170.21     11.61 o 
  -2  10  10        5.02        0.00      2.93 o 
  -1  10  10        3.02       -0.59      5.92 o 
   0  10  10      112.17      118.59      8.94 o 
   1  10  10      134.33      135.97     11.17 o 
   2  10  10       51.43       34.68      7.07 o 
   3  10  10        9.73       14.31      7.92 o 
  -4  11  10      162.00      171.12     19.70 o 
  -3  11  10      117.83       91.62      8.85 o 
  -2  11  10      249.25      239.05     11.64 o 
  -1  11  10      184.61      205.86     12.28 o 
   0  11  10      135.35      139.99      9.32 o 
   1  11  10       35.97       33.69      7.56 o 
   2  11  10      328.36      347.67     21.72 o 
   3  11  10       15.29       10.58      8.47 o 
  -4  12  10       27.78       27.82     13.54 o 
  -3  12  10      206.18      220.37     22.37 o 
  -2  12  10      182.09      169.77     12.49 o 
  -1  12  10        6.05        7.33      5.01 o 
   0  12  10       34.21       31.72      6.36 o 
   1  12  10      115.10      134.77     15.51 o 
   2  12  10       39.21       30.40     11.32 o 
  -3  13  10       54.97       78.66     15.80 o 
  -2  13  10        9.63       10.26      8.77 o 
  -1  13  10      129.49      122.72     16.68 o 
   0  13  10       53.95       51.95     11.84 o 
   1  13  10        5.82        9.38      9.12 o 
   2  13  10       22.73       12.55     11.17 o 
  -3  14  10      206.89      236.94     25.30 o 
  -2  14  10       90.18       99.65     16.07 o 
  -1  14  10       13.81       17.03      6.22 o 
   0  14  10       48.54       32.51     11.14 o 
   1  14  10       54.43       48.08     13.54 o 
  -1  15  10       77.87       86.43     11.79 o 
  -2 -13  11       60.59       58.05      7.30 o 
  -1 -13  11       23.64       20.29      5.25 o 
   0 -13  11       74.22       66.70      7.56 o 
  -3 -12  11       32.77       38.20      7.42 o 
  -2 -12  11      128.75      144.06     10.70 o 
  -1 -12  11       96.53       93.26      8.59 o 
   0 -12  11       37.92       38.64      7.24 o 
   1 -12  11       11.66       17.59      6.45 o 
  -4 -11  11        6.18        2.64      5.01 o 
  -3 -11  11      234.13      239.58     14.83 o 
  -2 -11  11      594.92      591.15     25.80 o 
  -1 -11  11       76.53       68.95      7.09 o 
   0 -11  11       45.84       44.59      5.48 o 
   1 -11  11      160.93      157.52     11.61 o 
   2 -11  11      174.64      157.52     13.31 o 
  -4 -10  11       73.07       66.70      8.68 o 
  -3 -10  11      168.37      160.98     11.29 o 
  -2 -10  11      132.38      126.53      9.65 o 
  -1 -10  11      103.12       96.92      7.74 o 
   0 -10  11       46.50       40.13      5.86 o 
   1 -10  11        6.18       -1.17      4.10 o 
   2 -10  11       37.29       31.34      7.09 o 
  -5  -9  11       77.46       78.66     10.32 o 
  -4  -9  11        3.39        4.37      4.93 o 
  -3  -9  11      513.27      534.30     23.75 o 
  -2  -9  11      262.39      260.16     13.25 o 
  -1  -9  11        8.77        6.16      4.69 o 
   0  -9  11      114.52      105.54      8.09 o 
   1  -9  11      216.04      230.14     12.46 o 
   2  -9  11       23.09       25.51      5.54 o 
   3  -9  11        8.81        0.88      6.77 o 
  -5  -8  11       22.60       21.37      6.48 o 
  -4  -8  11      273.87      330.64     17.44 o 
  -3  -8  11       55.71       68.10      7.62 o 
  -2  -8  11        9.02       10.82      5.86 o 
  -1  -8  11      245.80      250.31     13.54 o 
   0  -8  11       35.24       37.14      5.22 o 
   1  -8  11       31.60       30.40      5.86 o 
   2  -8  11      144.03      142.83     11.05 o 
   3  -8  11      100.27       96.92     10.79 o 
  -5  -7  11       77.84       51.22     10.06 o 
  -4  -7  11       22.09       16.18      5.92 o 
  -3  -7  11      177.77      176.08     11.37 o 
  -2  -7  11      394.42      372.35     14.54 o 
  -1  -7  11       52.32       50.98      4.90 o 
   0  -7  11      561.82      558.31     19.41 o 
   1  -7  11      483.10      517.79     23.37 o 
   2  -7  11       40.74       31.34      5.95 o 
   3  -7  11        7.65       -1.47      6.77 o 
  -5  -6  11      101.42       91.94     10.17 o 
  -4  -6  11      224.70      207.36     12.81 o 
  -3  -6  11       78.26       71.83      7.24 o 
  -2  -6  11       35.13       31.34      3.46 o 
  -1  -6  11      269.94      282.70     11.52 o 
   0  -6  11       87.11       91.62      6.57 o 
   1  -6  11       27.63       22.02      4.34 o 
   2  -6  11      144.20      147.79     10.82 o 
   3  -6  11      203.79      220.37     15.77 o 
  -5  -5  11       67.10       56.49      8.24 o 
  -4  -5  11       43.87       32.31      6.80 o 
  -3  -5  11      191.24      193.29     11.43 o 
  -2  -5  11      398.18      393.14     12.90 o 
  -1  -5  11        3.63        7.04      5.28 o 
   0  -5  11      592.18      617.24     20.40 o 
   1  -5  11      423.86      413.07     16.01 o 
   2  -5  11       18.07       14.31      4.93 o 
   3  -5  11       26.81       24.30      7.27 o 
  -6  -4  11       21.20       19.06      6.71 o 
  -5  -4  11       33.44       42.77      7.62 o 
  -4  -4  11      264.64      289.65     21.58 o 
  -3  -4  11      252.84      289.06     14.57 o 
  -2  -4  11       67.95       53.94      3.28 o 
  -1  -4  11      195.16      202.46      7.30 o 
   0  -4  11       41.55       49.75      4.10 o 
   1  -4  11      243.87      254.65     14.22 o 
   2  -4  11      188.90      201.00     12.14 o 
   3  -4  11       46.87       32.31      7.01 o 
   4  -4  11        1.07        0.59      7.97 o 
  -6  -3  11       54.87       64.20     10.44 o 
  -5  -3  11      333.55      340.69     18.97 o 
  -4  -3  11       40.17       26.91      5.86 o 
  -3  -3  11      747.77      791.38     22.16 o 
  -2  -3  11      214.20      219.35      7.09 o 
  -1  -3  11        3.07        1.17      2.02 o 
   0  -3  11      513.41      550.25     14.45 o 
   1  -3  11      568.54      562.36     18.67 o 
   2  -3  11       57.32       49.75      5.31 o 
   3  -3  11      100.28       86.75      9.26 o 
   4  -3  11      132.83      110.52     12.25 o 
  -6  -2  11       31.70       25.51      7.27 o 
  -5  -2  11       17.23        5.57      7.04 o 
  -4  -2  11      302.59      317.71     12.81 o 
  -3  -2  11      153.34      160.10      6.92 o 
  -2  -2  11        2.72        1.73      2.02 o 
  -1  -2  11      493.10      491.64     12.90 o 
   0  -2  11      108.08      106.60      7.77 o 
   1  -2  11       10.65        9.94      3.22 o 
   2  -2  11      428.89      451.51     16.74 o 
   3  -2  11      173.32      158.81      9.94 o 
   4  -2  11       26.22       25.51      7.62 o 
  -6  -1  11       49.05       36.94      7.92 o 
  -5  -1  11      271.35      264.03     16.12 o 
  -4  -1  11       39.73       37.58      3.78 o 
  -3  -1  11      260.94      278.69      9.73 o 
  -2  -1  11      549.70      527.21     13.37 o 
  -1  -1  11       10.58        6.16      2.37 o 
   0  -1  11      496.11      496.22     13.72 o 
   1  -1  11      348.69      348.96     12.78 o 
   2  -1  11      204.05      195.22      9.56 o 
   3  -1  11       29.16       23.81      5.01 o 
   4  -1  11      102.62       83.90     10.96 o 
  -6   0  11       26.41       19.96      7.36 o 
  -5   0  11        2.82        0.88      5.57 o 
  -4   0  11      126.77      135.15      6.77 o 
  -3   0  11      133.89      125.01      6.13 o 
  -2   0  11      494.56      506.95     16.18 o 
  -1   0  11      263.85      269.63      9.56 o 
   0   0  11      280.02      271.88      9.59 o 
   1   0  11      215.82      211.81     11.96 o 
   2   0  11       39.49       38.20      5.51 o 
   3   0  11      292.36      290.24     14.01 o 
   4   0  11        4.02        3.55      5.60 o 
  -6   1  11       55.47       46.20      9.32 o 
  -5   1  11      289.26      269.07     12.93 o 
  -4   1  11       35.72       39.93      4.10 o 
  -3   1  11      283.50      300.85     11.29 o 
  -2   1  11      537.57      523.28     17.24 o 
  -1   1  11       11.45        8.18      2.64 o 
   0   1  11      465.11      462.47     13.98 o 
   1   1  11      370.92      395.84     14.31 o 
   2   1  11      208.81      189.04      9.88 o 
   3   1  11       33.66       27.26      5.36 o 
   4   1  11      112.06       69.80      8.88 o 
  -6   2  11       32.64       26.39      7.56 o 
  -5   2  11        8.03        4.08      3.81 o 
  -4   2  11      325.98      353.44     13.52 o 
  -3   2  11      147.95      142.01      6.95 o 
  -2   2  11        6.52        4.37      2.93 o 
  -1   2  11      489.90      500.79     14.57 o 
   0   2  11      118.27      116.36      5.54 o 
   1   2  11       14.13       16.74      4.08 o 
   2   2  11      448.52      466.17     17.00 o 
   3   2  11      171.77      172.03     10.79 o 
   4   2  11       26.56       18.76      5.92 o 
  -6   3  11       53.23       63.94      9.59 o 
  -5   3  11      347.70      356.02     16.15 o 
  -4   3  11       42.88       30.78      4.37 o 
  -3   3  11      730.82      785.63     22.08 o 
  -2   3  11      203.73      230.14      9.88 o 
  -1   3  11        2.71        5.57      2.35 o 
   0   3  11      475.88      506.95     13.87 o 
   1   3  11      529.14      517.03     15.57 o 
   2   3  11       63.15       64.20      6.04 o 
   3   3  11      111.05      111.26      8.68 o 
   4   3  11      129.60      117.09     11.11 o 
  -6   4  11       23.48       12.93      5.54 o 
  -5   4  11       38.97       34.89      5.25 o 
  -4   4  11      238.74      230.14     10.91 o 
  -3   4  11      277.45      293.17     11.73 o 
  -2   4  11       84.01       73.59      5.28 o 
  -1   4  11      157.99      166.23      9.26 o 
   0   4  11       40.06       36.94      4.16 o 
   1   4  11      242.65      255.76     11.49 o 
   2   4  11      191.69      194.72     10.52 o 
   3   4  11       56.12       38.64      5.95 o 
   4   4  11        1.01       -5.80      5.80 o 
  -5   5  11       64.07       75.05      7.71 o 
  -4   5  11       47.93       52.95      5.48 o 
  -3   5  11      216.22      216.83     10.09 o 
  -2   5  11      410.45      425.68     16.95 o 
  -1   5  11        4.55        4.08      4.08 o 
   0   5  11      583.66      649.10     20.05 o 
   1   5  11      409.57      409.59     15.24 o 
   2   5  11       17.49       12.55      4.37 o 
   3   5  11       26.75       33.69      5.78 o 
  -5   6  11       97.83       83.90      8.15 o 
  -4   6  11      253.60      260.69     12.17 o 
  -3   6  11       74.02       74.17      5.89 o 
  -2   6  11       48.90       38.64      4.05 o 
  -1   6  11      273.99      315.27     11.55 o 
   0   6  11       75.54       79.89      5.51 o 
   1   6  11       27.60       23.16      4.60 o 
   2   6  11      147.35      144.47      8.65 o 
   3   6  11      191.85      201.47     15.07 o 
  -5   7  11       64.70       62.86     10.06 o 
  -4   7  11       24.35       25.01      4.95 o 
  -3   7  11      192.12      213.31     10.00 o 
  -2   7  11      383.94      417.94     16.09 o 
  -1   7  11       48.73       47.14      4.93 o 
   0   7  11      529.37      547.05     18.41 o 
   1   7  11      473.83      510.82     18.59 o 
   2   7  11       50.03       44.59      9.15 o 
   3   7  11        9.97        0.88      6.48 o 
  -5   8  11       29.44       23.16      7.24 o 
  -4   8  11      264.37      262.91     16.65 o 
  -3   8  11       61.54       41.22      7.92 o 
  -2   8  11       16.08       13.81      4.72 o 
  -1   8  11      248.13      264.03     11.70 o 
   0   8  11       34.28       36.32      7.21 o 
   1   8  11       28.62       25.51      7.09 o 
   2   8  11      136.06      182.50     14.81 o 
   3   8  11       90.14       77.16     10.52 o 
  -5   9  11       74.29       72.71      9.35 o 
  -4   9  11        3.61        4.95      5.86 o 
  -3   9  11      523.66      538.26     25.42 o 
  -2   9  11      270.08      269.07     15.16 o 
  -1   9  11        7.45        8.18      4.98 o 
   0   9  11      119.27       98.97      9.53 o 
   1   9  11      204.62      205.39     13.25 o 
   2   9  11       21.78       17.59      7.33 o 
   3   9  11        4.72       16.74      9.12 o 
  -4  10  11       83.81       68.10      9.32 o 
  -3  10  11      181.91      173.38     13.52 o 
  -2  10  11      122.32       90.62     10.11 o 
  -1  10  11      109.45      102.76      9.38 o 
   0  10  11       51.76       32.51      6.83 o 
   1  10  11        4.10        4.95      5.86 o 
   2  10  11       39.30       35.09      8.74 o 
  -4  11  11        5.12       -0.88     11.49 o 
  -3  11  11      216.40      188.57     15.04 o 
  -2  11  11      601.81      615.54     28.03 o 
  -1  11  11       80.40       76.55      9.00 o 
   0  11  11       48.84       47.14      8.71 o 
   1  11  11      169.22      162.71     13.54 o 
   2  11  11      162.77      136.76     13.60 o 
  -3  12  11       24.24       11.37      9.70 o 
  -2  12  11      110.50      125.77     17.27 o 
  -1  12  11       96.37      108.00     14.25 o 
   0  12  11       30.63       39.28     12.02 o 
   1  12  11       14.32       -7.59     14.07 o 
  -2  13  11       70.85      103.43     18.47 o 
  -1  13  11       23.67       35.09     11.37 o 
   0  13  11       83.18       82.67     17.44 o 
  -2 -12  12       75.94       64.50      9.09 o 
  -1 -12  12       45.26       32.31      6.42 o 
   0 -12  12       30.54       30.78     10.64 o 
  -3 -11  12       51.91       46.91      8.91 o 
  -2 -11  12        3.12        4.66      5.54 o 
  -1 -11  12      294.86      295.51     17.06 o 
   0 -11  12       78.05       82.03     10.23 o 
   1 -11  12      109.01      116.36     12.20 o 
  -3 -10  12       85.15       67.25      8.41 o 
  -2 -10  12      389.79      401.32     21.96 o 
  -1 -10  12      161.49      148.61     11.70 o 
   0 -10  12      105.33       94.25      9.97 o 
   1 -10  12      191.66      180.21     15.16 o 
  -4  -9  12      120.86      102.76     11.11 o 
  -3  -9  12      168.13      163.15     12.25 o 
  -2  -9  12      282.81      282.70     16.12 o 
  -1  -9  12      326.69      335.03     18.79 o 
   0  -9  12      123.89      126.94     10.79 o 
   1  -9  12       54.14       35.50      8.15 o 
   2  -9  12      171.27      153.24     13.57 o 
  -4  -8  12       14.73       14.98      7.30 o 
  -3  -8  12      108.20      108.00      9.62 o 
  -2  -8  12      580.37      610.44     25.39 o 
  -1  -8  12        6.45        8.77      4.66 o 
   0  -8  12       97.25       88.36      9.00 o 
   1  -8  12      132.10      117.09     10.38 o 
   2  -8  12      141.82      133.57     11.87 o 
  -5  -7  12       26.12       21.05      7.07 o 
  -4  -7  12      216.16      233.77     15.19 o 
  -3  -7  12      376.45      381.00     20.05 o 
  -2  -7  12       69.02       56.00      7.42 o 
  -1  -7  12      336.65      373.03     17.85 o 
   0  -7  12       71.40       48.08      7.12 o 
   1  -7  12      104.19       89.33      9.06 o 
   2  -7  12       79.85       66.14      9.47 o 
  -5  -6  12      101.30       79.27     11.29 o 
  -4  -6  12       18.83       22.81      7.36 o 
  -3  -6  12      175.94      197.60     12.52 o 
  -2  -6  12      197.46      215.83     13.08 o 
  -1  -6  12       32.79       23.48      6.13 o 
   0  -6  12      208.46      209.82     12.40 o 
   1  -6  12      268.63      280.42     16.62 o 
   2  -6  12       80.64       79.57      9.76 o 
   3  -6  12       20.01       20.29      9.41 o 
  -5  -5  12       34.18       33.10      8.47 o 
  -4  -5  12      229.29      244.39     14.98 o 
  -3  -5  12       54.12       49.28      7.21 o 
  -2  -5  12       38.10       46.91      7.04 o 
  -1  -5  12      348.22      354.73     18.06 o 
   0  -5  12       39.39       34.89      6.48 o 
   1  -5  12      197.40      186.22     12.14 o 
   2  -5  12      186.77      165.35     12.78 o 
   3  -5  12       65.84       64.20      9.32 o 
  -5  -4  12       23.61       22.02      7.39 o 
  -4  -4  12        0.46       -3.22      4.98 o 
  -3  -4  12       94.38       79.89      8.27 o 
  -2  -4  12      301.81      286.75     10.44 o 
  -1  -4  12        1.78        3.22      2.64 o 
   0  -4  12      249.00      252.48     10.35 o 
   1  -4  12      384.13      416.56     20.26 o 
   2  -4  12       11.23       15.77      6.65 o 
   3  -4  12       56.61       47.38      9.44 o 
  -5  -3  12       28.54       21.69      8.12 o 
  -4  -3  12      205.46      222.40     13.78 o 
  -3  -3  12       32.16       34.89      7.68 o 
  -2  -3  12      277.36      270.74     10.70 o 
  -1  -3  12      349.99      363.82     12.40 o 
   0  -3  12      156.78      159.25      7.77 o 
   1  -3  12       52.28       50.25      5.83 o 
   2  -3  12      420.12      432.78     19.23 o 
   3  -3  12      136.88      134.36     13.10 o 
  -5  -2  12       78.75       73.88      8.82 o 
  -4  -2  12       59.06       45.06      7.83 o 
  -3  -2  12      253.32      262.36     11.08 o 
  -2  -2  12      303.01      311.64     10.88 o 
  -1  -2  12      105.78      106.60      6.01 o 
   0  -2  12      189.95      195.69      8.62 o 
   1  -2  12      167.30      166.67      8.41 o 
   2  -2  12       50.89       56.00      6.16 o 
   3  -2  12        4.38       -4.08      6.98 o 
  -5  -1  12       48.89       38.41      7.86 o 
  -4  -1  12      388.59      413.07     19.50 o 
  -3  -1  12       14.87       14.98      2.90 o 
  -2  -1  12       74.57       70.68      5.19 o 
  -1  -1  12      559.32      552.65     15.30 o 
   0  -1  12      228.38      238.52     10.58 o 
   1  -1  12      107.72       99.65      7.18 o 
   2  -1  12      228.17      210.32     10.44 o 
   3  -1  12      111.64       99.30      9.21 o 
  -5   0  12      206.54      214.31     16.53 o 
  -4   0  12        2.01        0.88      3.55 o 
  -3   0  12      813.55      822.51     25.53 o 
  -2   0  12      347.84      359.92     13.63 o 
  -1   0  12       86.25       85.81      4.75 o 
   0   0  12       90.32       88.36      6.45 o 
   1   0  12      501.05      520.14     16.39 o 
   2   0  12        6.73        3.55      4.72 o 
   3   0  12       11.57       10.58      6.13 o 
  -5   1  12       55.77       39.49      7.97 o 
  -4   1  12      355.51      394.49     14.28 o 
  -3   1  12       23.67       20.76      3.75 o 
  -2   1  12       67.70       64.76      5.25 o 
  -1   1  12      522.49      555.09     18.56 o 
   0   1  12      208.88      205.39      9.32 o 
   1   1  12      100.99       96.92      7.74 o 
   2   1  12      242.37      231.16     11.96 o 
   3   1  12      116.04      110.52      9.35 o 
  -5   2  12       78.37       75.34      9.50 o 
  -4   2  12       56.82       50.75      5.86 o 
  -3   2  12      254.76      249.75     10.82 o 
  -2   2  12      316.50      308.62     12.02 o 
  -1   2  12      107.07      104.49      6.30 o 
   0   2  12      185.57      179.27      8.71 o 
   1   2  12      184.18      185.28      9.79 o 
   2   2  12       44.58       41.22      6.36 o 
   3   2  12        8.55        9.70      6.51 o 
  -5   3  12       27.44       31.72      5.60 o 
  -4   3  12      218.73      238.52     10.58 o 
  -3   3  12       26.44       31.16      5.54 o 
  -2   3  12      269.01      261.24     11.08 o 
  -1   3  12      355.67      356.67     13.57 o 
   0   3  12      161.50      175.64      8.62 o 
   1   3  12       52.93       59.89      5.83 o 
   2   3  12      453.73      478.83     20.99 o 
   3   3  12      159.02      185.28     12.58 o 
  -5   4  12       30.10       19.35      5.28 o 
  -4   4  12        0.34       10.82      4.72 o 
  -3   4  12      101.05       92.58      6.92 o 
  -2   4  12      301.49      306.21     11.99 o 
  -1   4  12        2.31       -0.29      3.25 o 
   0   4  12      243.26      226.50     10.82 o 
   1   4  12      374.20      422.16     16.18 o 
   2   4  12        9.23       12.55      5.83 o 
   3   4  12       64.10       48.55      7.62 o 
  -5   5  12       35.59       29.29      6.48 o 
  -4   5  12      209.18      199.53     11.61 o 
  -3   5  12       48.37       42.77      5.60 o 
  -2   5  12       37.46       28.73      4.95 o 
  -1   5  12      338.70      321.37     12.90 o 
   0   5  12       34.02       33.10      4.93 o 
   1   5  12      194.70      159.25      9.50 o 
   2   5  12      199.98      192.82     11.87 o 
   3   5  12       59.10       71.24     10.70 o 
  -5   6  12       96.91       89.01      8.09 o 
  -4   6  12       17.50       17.30      4.98 o 
  -3   6  12      187.61      198.56     10.61 o 
  -2   6  12      210.71      224.98     11.29 o 
  -1   6  12       29.35       19.96      4.75 o 
   0   6  12      197.23      180.65      9.21 o 
   1   6  12      263.83      273.59     13.60 o 
   2   6  12       73.03       69.25      9.41 o 
   3   6  12       21.09       18.47      9.12 o 
  -5   7  12       37.16       36.73      7.27 o 
  -4   7  12      212.90      204.40     14.69 o 
  -3   7  12      384.70      362.50     16.95 o 
  -2   7  12       63.48       53.71      5.28 o 
  -1   7  12      335.48      351.51     14.13 o 
   0   7  12       56.15       42.77      6.71 o 
   1   7  12      103.16       79.27      9.44 o 
   2   7  12       84.44       63.38     10.35 o 
  -4   8  12       15.70        5.83      7.04 o 
  -3   8  12      103.33       82.97      8.74 o 
  -2   8  12      599.50      591.97     26.65 o 
  -1   8  12        8.36        6.16      5.01 o 
   0   8  12      112.30      126.15     10.76 o 
   1   8  12      138.67      120.08     11.26 o 
   2   8  12      134.19      117.85     12.64 o 
  -4   9  12      126.69      122.72     10.99 o 
  -3   9  12      178.09      168.45     13.34 o 
  -2   9  12      264.89      256.29     17.00 o 
  -1   9  12      312.92      311.64     19.35 o 
   0   9  12      132.24      147.79     12.08 o 
   1   9  12       56.66       52.95      9.97 o 
   2   9  12      169.36      160.10     13.87 o 
  -3  10  12       66.96       52.71      7.94 o 
  -2  10  12      403.35      413.75     23.69 o 
  -1  10  12      163.68      164.03     13.60 o 
   0  10  12      105.80      102.76     11.11 o 
   1  10  12      198.29      205.39     16.18 o 
  -3  11  12       63.79       60.16     13.28 o 
  -2  11  12        1.74        2.32      6.74 o 
  -1  11  12      296.95      302.02     19.64 o 
   0  11  12       71.98      106.24     12.34 o 
   1  11  12      112.11       84.55     11.64 o 
  -2  12  12       84.13       89.33     15.22 o 
  -1  12  12       42.79       28.73     11.20 o 
   0  12  12       34.33       25.86     11.14 o 
  -2 -10  13       42.10       39.28      8.80 o 
  -1 -10  13      190.29      194.72     16.24 o 
   0 -10  13       12.62       19.96     13.16 o 
  -3  -9  13      223.74      166.23     20.32 o 
  -2  -9  13      281.52      270.74     19.14 o 
  -1  -9  13       15.91       11.73      7.27 o 
   0  -9  13       41.84       39.49      7.33 o 
  -3  -8  13      105.88      106.24     10.94 o 
  -2  -8  13        4.73        2.08      5.63 o 
  -1  -8  13      306.98      325.07     20.38 o 
   0  -8  13      121.76      135.56     12.37 o 
   1  -8  13        1.82        0.29      6.83 o 
  -4  -7  13        7.69        4.66      6.13 o 
  -3  -7  13      255.69      241.72     17.03 o 
  -2  -7  13      149.94      123.10     10.26 o 
  -1  -7  13       17.57       10.58      5.01 o 
   0  -7  13      113.97      118.59     10.44 o 
   1  -7  13      109.58       97.95     11.87 o 
  -4  -6  13       59.14       56.49      9.00 o 
  -3  -6  13       23.80       18.76      8.44 o 
  -2  -6  13       60.84       51.22      7.09 o 
  -1  -6  13       96.88      104.49      9.79 o 
   0  -6  13      127.65      141.60     11.81 o 
   1  -6  13        6.18       -4.08      6.42 o 
   2  -6  13      266.99      252.48     20.14 o 
  -4  -5  13       64.05       56.49      8.77 o 
  -3  -5  13      219.04      226.00     15.45 o 
  -2  -5  13      128.06      126.53     10.41 o 
  -1  -5  13        9.50        2.64      5.57 o 
   0  -5  13      102.65      104.13     10.14 o 
   1  -5  13      181.56      173.82     13.54 o 
   2  -5  13        1.40        5.83      7.27 o 
  -4  -4  13       61.81       58.84      8.68 o 
  -3  -4  13       92.47       86.13      8.91 o 
  -2  -4  13       11.67       12.55      4.98 o 
  -1  -4  13      262.54      278.69     11.99 o 
   0  -4  13      136.59      143.24     10.23 o 
   1  -4  13       14.81       17.59      6.19 o 
   2  -4  13      167.86      172.03     14.37 o 
  -5  -3  13       12.66       11.73      7.04 o 
  -4  -3  13       23.59       31.72      7.12 o 
  -3  -3  13      172.03      149.05     12.14 o 
  -2  -3  13       93.16       84.84     11.35 o 
  -1  -3  13       38.72       28.35      4.75 o 
   0  -3  13      172.15      176.99      9.56 o 
   1  -3  13      184.17      171.56     10.32 o 
   2  -3  13        2.60       -4.37      7.01 o 
  -5  -2  13       22.60       20.29      8.80 o 
  -4  -2  13      114.60       98.97     10.55 o 
  -3  -2  13       31.44       31.16      7.65 o 
  -2  -2  13       95.29       88.68      5.80 o 
  -1  -2  13      228.54      220.87     11.20 o 
   0  -2  13      294.34      294.34     12.34 o 
   1  -2  13      168.08      179.74     11.02 o 
   2  -2  13       60.91       58.05      7.30 o 
  -5  -1  13       49.57       43.45      9.03 o 
  -4  -1  13       73.83       73.00      9.06 o 
  -3  -1  13      185.38      198.09     13.98 o 
  -2  -1  13      338.79      369.07     14.48 o 
  -1  -1  13      142.59      140.78      7.71 o 
   0  -1  13       48.53       34.10      4.60 o 
   1  -1  13      164.18      160.54      9.56 o 
   2  -1  13        6.94        9.38      5.25 o 
  -5   0  13        2.86       -2.08      6.45 o 
  -4   0  13      202.19      219.35     15.71 o 
  -3   0  13       76.59       87.07      6.39 o 
  -2   0  13       61.55       57.78      5.22 o 
  -1   0  13      345.51      346.41     14.66 o 
   0   0  13      397.93      420.05     14.75 o 
   1   0  13       47.51       39.93      6.07 o 
   2   0  13      236.10      223.95     12.81 o 
  -5   1  13       62.28       46.91     10.09 o 
  -4   1  13       74.42       70.39      9.21 o 
  -3   1  13      175.77      169.77     10.26 o 
  -2   1  13      336.91      336.91     14.45 o 
  -1   1  13      147.13      153.68      8.50 o 
   0   1  13       65.66       68.69      6.54 o 
   1   1  13      150.71      154.94      9.79 o 
   2   1  13       12.45        8.77      6.19 o 
  -5   2  13       24.84       19.96      8.56 o 
  -4   2  13      100.23       99.30      7.86 o 
  -3   2  13       27.20       19.96      4.75 o 
  -2   2  13       97.91       91.94      7.21 o 
  -1   2  13      242.97      243.83     11.76 o 
   0   2  13      310.15      335.03     13.78 o 
   1   2  13      169.55      163.15     10.06 o 
   2   2  13       67.12       70.98      7.80 o 
  -5   3  13       24.04       24.66      7.65 o 
  -4   3  13       23.46       21.05      5.04 o 
  -3   3  13      150.83      170.21      9.38 o 
  -2   3  13       86.98       90.30      7.15 o 
  -1   3  13       41.48       24.30      4.40 o 
   0   3  13      153.25      165.79      9.26 o 
   1   3  13      214.42      208.33     11.87 o 
   2   3  13        4.45        2.32      6.10 o 
  -4   4  13       77.43       65.88      6.95 o 
  -3   4  13       80.29       73.00      6.45 o 
  -2   4  13       14.50       10.82      4.05 o 
  -1   4  13      250.34      266.26     12.84 o 
   0   4  13      131.81      123.48      8.38 o 
   1   4  13       14.98       17.59      5.31 o 
   2   4  13      181.96      156.67     11.58 o 
  -4   5  13       64.21       62.86      7.59 o 
  -3   5  13      197.66      181.59     11.52 o 
  -2   5  13      126.31      130.43      8.59 o 
  -1   5  13        6.70        0.88      4.72 o 
   0   5  13       98.18      100.67      8.59 o 
   1   5  13      187.42      173.82     10.85 o 
   2   5  13        4.12       29.84      8.80 o 
  -4   6  13       59.68       64.76      8.27 o 
  -3   6  13       29.60       29.64      6.16 o 
  -2   6  13       61.50       51.22      5.89 o 
  -1   6  13       83.21       78.98      7.30 o 
   0   6  13      113.35      116.36     10.70 o 
   1   6  13        7.08        8.47      6.19 o 
   2   6  13      262.11      251.92     19.03 o 
  -4   7  13        7.78        9.09      7.01 o 
  -3   7  13      257.58      257.93     18.15 o 
  -2   7  13      154.21      138.76     11.70 o 
  -1   7  13       19.27       19.96      6.13 o 
   0   7  13      118.37      120.08     11.64 o 
   1   7  13       86.98       76.25     10.76 o 
  -3   8  13      119.73       96.60     10.76 o 
  -2   8  13        5.37        5.57      8.27 o 
  -1   8  13      314.76      333.77     21.28 o 
   0   8  13      102.94      104.49     11.90 o 
   1   8  13        2.29        4.08      6.71 o 
  -3   9  13      222.60      205.86     16.71 o 
  -2   9  13      302.05      303.22     20.29 o 
  -1   9  13       13.18        4.08      6.71 o 
   0   9  13       36.70       27.82      7.59 o 
  -2  10  13       36.64       30.40     10.20 o 
  -1  10  13      199.07      192.82     15.68 o 
   0  10  13        5.15       24.66     14.45 o 
  -2  -7  14       25.03       28.73      7.71 o 
  -1  -7  14       77.35       78.66     11.84 o 
   0  -7  14       31.44       16.74      8.56 o 
  -3  -6  14       42.18       34.10      8.80 o 
  -2  -6  14      147.70      127.70     12.78 o 
  -1  -6  14       13.66       16.48      7.65 o 
   0  -6  14       25.88       20.76      9.35 o 
  -3  -5  14        1.92       -6.98      6.98 o 
  -2  -5  14       53.19       37.58      7.56 o 
  -1  -5  14       59.68       57.52      8.56 o 
   0  -5  14       82.08       78.36     11.52 o 
   1  -5  14        3.94        1.47      6.51 o 
  -3  -4  14      118.36      126.15     11.93 o 
  -2  -4  14       50.99       54.47      9.35 o 
  -1  -4  14      103.03       91.62      9.82 o 
   0  -4  14       21.14       14.31      6.74 o 
   1  -4  14       87.26       97.60     11.49 o 
  -4  -3  14      164.16      153.24     15.68 o 
  -3  -3  14       32.05       15.77      7.36 o 
  -2  -3  14       24.37       19.06      6.71 o 
  -1  -3  14       16.65        6.42      6.77 o 
   0  -3  14       91.63       88.36      8.36 o 
   1  -3  14       48.40       56.23      6.68 o 
  -4  -2  14       16.68        4.37      7.30 o 
  -3  -2  14      183.97      196.16     16.30 o 
  -2  -2  14      325.86      336.26     20.73 o 
  -1  -2  14       45.35       33.10      5.31 o 
   0  -2  14        4.72       10.26      4.72 o 
   1  -2  14      203.47      213.31     13.52 o 
  -4  -1  14       64.18       64.76     10.76 o 
  -3  -1  14      115.16      115.98     11.05 o 
  -2  -1  14       20.64        5.28      5.89 o 
  -1  -1  14      200.06      225.48     12.34 o 
   0  -1  14      166.34      147.38     10.41 o 
   1  -1  14       13.92       19.96      5.51 o 
  -4   0  14       20.46       17.03      7.62 o 
  -3   0  14      226.62      232.75     16.71 o 
  -2   0  14      111.41      109.79      8.62 o 
  -1   0  14       43.80       32.89      5.31 o 
   0   0  14      119.62      126.15      9.23 o 
   1   0  14       24.22       17.30      5.83 o 
  -4   1  14       87.49       59.63     11.37 o 
  -3   1  14       99.36       87.72     11.87 o 
  -2   1  14       18.88       22.02      5.31 o 
  -1   1  14      199.85      191.41     11.84 o 
   0   1  14      198.20      180.21     11.02 o 
   1   1  14       13.82       14.72      5.25 o 
  -4   2  14       15.90        4.95      7.92 o 
  -3   2  14      170.74      163.15     10.94 o 
  -2   2  14      306.53      346.41     15.92 o 
  -1   2  14       44.98       29.29      5.19 o 
   0   2  14        0.92        7.04      4.72 o 
   1   2  14      233.76      228.58     13.98 o 
  -4   3  14      126.86      123.86     14.48 o 
  -3   3  14       22.06       17.59      5.31 o 
  -2   3  14       20.57       29.08      5.54 o 
  -1   3  14       18.71       17.88      5.22 o 
   0   3  14      108.38      102.05      9.00 o 
   1   3  14       47.54       26.91      5.86 o 
  -3   4  14      117.48      106.60      9.21 o 
  -2   4  14       34.08       31.16      6.68 o 
  -1   4  14      111.01       94.25      7.97 o 
   0   4  14       31.86       31.72      6.19 o 
   1   4  14       80.81       68.95      8.82 o 
  -3   5  14        0.12        1.73      4.95 o 
  -2   5  14       48.08       31.34      5.95 o 
  -1   5  14       84.94       58.84      7.36 o 
   0   5  14       85.69       90.94     10.79 o 
   1   5  14        4.19        7.89      6.45 o 
  -3   6  14       31.21       28.17      8.00 o 
  -2   6  14      147.94      146.12     13.25 o 
  -1   6  14       11.59       -7.33      7.33 o 
   0   6  14       20.13       12.55      7.89 o 
  -2   7  14       20.43       13.43      7.65 o 
  -1   7  14       71.20       79.89     11.32 o 
   0   7  14       32.24       25.86      8.00 o 
  -2  -3  15       91.62       96.60     12.46 o 
  -1  -3  15       10.03       23.81      7.68 o 
  -2  -2  15       18.32       29.84      9.91 o 
  -1  -2  15      143.75      147.38     14.95 o 
  -2  -1  15       38.00       31.72      8.50 o 
  -1  -1  15       31.18       25.01      9.09 o 
   0  -1  15       28.17        5.57     10.61 o 
  -2   0  15       42.85       50.48      8.77 o 
  -1   0  15        3.52        9.38      7.04 o 
   0   0  15      109.42      103.78      9.76 o 
  -2   1  15       47.58       28.73      8.44 o 
  -1   1  15       34.58       24.66      5.60 o 
   0   1  15       26.66       23.16      7.92 o 
  -2   2  15       19.34       -0.29     10.38 o 
  -1   2  15      182.37      143.65     11.08 o 
  -2   3  15      124.07      117.09     10.00 o 
  -1   3  15       11.63        1.73      4.66 o 
                                                 
